# Supplementary material for: Going against the Herd: Psychological and Cultural Factors Underlying the ‘Vaccination Confidence Gap’
Source: PLoS One. 2015 Sep 1;10(9):e0132562. doi: 10.1371/journal.pone.0132562 (PMC4556675; doi:10.1371/journal.pone.0132562)
Supplement: S1 Dataset — Variables are included in the same order as they appear in Table 1, and coded as per the reported analyses. (CSV) [file pone.0132562.s001.csv]

ID	vacc_endorse	married	ahed49plus	plus_1_children	lote	female	region_metro	occ_cat_blue_collar	occ_cat_professional	house_income_above_median	alt_herbs	alt_energy_based	alt_homeopathic	alt_vitamins	alt_yoga	alt_meditation	alt_other	alt_prayer	alt_body_therapies	alt_hypnosis	alt_spiritual	alt_chiro_osteo	att_prefer_cam_positive	att_prefer_cam_score	att_spiritual_positive	att_spiritual_score	att_strong_faith	att_no_relig_denom	att_health_locus_positive	health_bmi_obese	health_alcohol_30day	health_chronic_illness	health_plus3_fruit_veg	health_self_rated_good	health_smoker	trait_crt_plus0	trait_crt_plus1	trait_crt_score	trait_openness_9plus	trait_openness_11plus	trait_openness_score	validation_complete_case	validation_interview_high_quality
1	NeutralNeg	5	1	0	1	1	1	0	1	0	1	0	1	1	1	0	0	1	1	0	0	1	7	7	0	3	1	0	5	FALSE	TRUE	0	0	0	0	1	0	1	1	1	14	TRUE	TRUE
2	NeutralNeg	5	1	0	1	1	0	0	0	1	1	1	0	1	0	1	0	0	0	0	0	0	7	7	1	6	1	0	6	FALSE	FALSE	0	1	0	0	0	0	0	1	0	10	TRUE	TRUE
3	AgreeStrong	5	1	0	0	1	1	NA	NA	NA	0	0	0	0	0	0	0	0	0	0	0	0	1	1	1	7	1	0	6	TRUE	TRUE	1	0	0	0	0	0	0	1	1	12	TRUE	TRUE
4	AgreeMod	5	1	0	0	1	1	NA	NA	1	0	0	0	1	0	1	0	0	0	0	0	0	1	1	0	1	NA	1	5	FALSE	TRUE	0	1	1	0	1	0	0	0	0	8	TRUE	TRUE
5	AgreeStrong	5	1	0	0	1	1	NA	NA	NA	1	1	0	1	1	0	0	0	1	0	0	0	6	6	0	2	NA	1	6	TRUE	FALSE	0	0	0	0	0	0	0	0	0	9	TRUE	TRUE
6	AgreeStrong	5	0	1	0	1	1	NA	NA	1	0	0	0	1	1	0	0	0	0	0	0	0	3	3	0	3	NA	1	5	TRUE	TRUE	0	1	0	0	1	0	0	0	0	8	TRUE	TRUE
7	AgreeStrong	6	0	0	0	0	1	0	1	0	1	0	0	1	1	0	0	0	1	0	0	1	4	4	1	6	1	1	4	FALSE	TRUE	0	1	1	0	0	0	0	1	1	12	TRUE	TRUE
8	NeutralNeg	1	0	1	0	0	0	NA	NA	NA	0	0	0	0	0	0	0	0	0	0	0	0	4	4	1	7	0	1	2	FALSE	TRUE	0	0	0	0	1	0	1	1	1	12	FALSE	TRUE
9	AgreeStrong	5	1	0	0	1	1	NA	NA	NA	0	0	0	0	0	0	0	0	0	0	0	0	1	1	0	2	1	0	3	TRUE	FALSE	1	0	0	0	0	0	0	1	1	13	TRUE	TRUE
10	AgreeStrong	5	1	0	0	1	1	0	1	1	0	0	0	1	0	0	0	0	0	0	0	0	5	5	0	4	NA	1	6	FALSE	TRUE	0	0	1	0	1	0	0	1	1	14	TRUE	TRUE
11	AgreeStrong	3	0	1	0	0	0	0	1	0	0	1	0	1	0	0	1	0	1	0	0	0	4	4	0	4	1	0	6	TRUE	TRUE	0	0	0	1	0	0	0	1	1	14	TRUE	FALSE
12	AgreeStrong	2	1	0	0	1	1	NA	NA	0	0	0	0	1	0	0	0	0	0	0	0	0	1	1	1	5	1	0	5	TRUE	TRUE	0	0	0	0	1	0	0	1	0	11	TRUE	TRUE
13	AgreeStrong	5	1	0	0	1	0	NA	NA	NA	0	0	0	0	0	0	0	0	0	0	0	0	NA	NA	NA	NA	0	0	NA	TRUE	FALSE	1	1	0	0	0	0	0	NA	NA	NA	FALSE	TRUE
14	AgreeStrong	5	1	0	0	1	0	NA	NA	NA	0	0	0	1	0	0	0	0	0	0	0	0	3	3	0	4	1	0	4	TRUE	TRUE	1	0	0	0	0	0	0	1	1	12	TRUE	FALSE
15	AgreeStrong	1	0	0	0	1	1	NA	NA	0	0	0	0	1	0	0	0	0	0	0	0	0	1	1	0	2	NA	NA	6	TRUE	TRUE	1	0	0	0	0	0	0	1	0	11	TRUE	TRUE
16	AgreeStrong	5	1	0	0	1	1	NA	NA	NA	0	0	0	0	0	0	0	0	0	0	0	0	1	1	1	5	1	0	5	TRUE	TRUE	1	0	0	0	1	0	1	1	1	13	TRUE	TRUE
17	NeutralNeg	5	1	0	0	0	0	NA	NA	NA	0	0	0	0	0	0	0	0	0	0	0	0	1	1	0	1	NA	1	6	TRUE	TRUE	0	0	0	0	1	0	0	1	1	14	FALSE	FALSE
18	AgreeLittle	5	1	0	0	0	1	NA	NA	NA	0	0	0	1	0	0	0	0	0	0	0	0	1	1	1	7	0	0	6	TRUE	TRUE	0	1	1	0	1	0	0	1	1	13	TRUE	TRUE
19	AgreeStrong	5	1	0	0	0	0	NA	NA	NA	0	0	0	1	0	0	0	0	0	0	0	0	1	1	1	7	0	0	6	TRUE	TRUE	1	0	0	0	1	1	1	0	0	8	TRUE	TRUE
20	AgreeStrong	5	1	0	1	0	1	0	1	NA	1	1	1	1	0	1	0	1	1	0	1	1	2	2	1	7	1	0	NA	FALSE	TRUE	1	0	0	0	0	0	0	1	1	14	TRUE	TRUE
21	AgreeMod	1	0	0	0	0	1	1	0	0	1	0	1	1	0	0	0	0	0	0	0	0	4	4	1	7	NA	1	6	FALSE	FALSE	0	0	0	0	1	0	1	1	0	10	TRUE	TRUE
22	AgreeStrong	5	1	0	0	1	1	0	1	NA	0	0	0	1	0	0	0	0	0	0	0	0	3	3	NA	NA	0	0	6	TRUE	FALSE	0	1	1	0	0	0	0	NA	NA	NA	FALSE	TRUE
23	AgreeStrong	5	1	1	1	1	1	NA	NA	1	0	0	0	1	0	0	0	1	1	0	0	0	1	1	1	6	0	0	6	FALSE	TRUE	1	0	1	0	0	0	0	1	1	12	TRUE	TRUE
24	AgreeStrong	5	1	0	0	0	1	0	1	NA	0	0	0	1	0	0	0	0	0	0	0	0	1	1	1	6	1	0	2	TRUE	TRUE	0	1	0	0	1	0	0	1	1	12	TRUE	TRUE
25	AgreeStrong	5	1	1	0	1	0	NA	NA	NA	0	0	0	0	0	0	0	0	1	0	0	0	1	1	1	5	0	0	2	TRUE	TRUE	0	1	0	0	1	0	0	1	0	11	TRUE	TRUE
26	NeutralNeg	NA	1	0	0	1	0	NA	NA	0	1	1	1	1	0	1	0	1	1	1	1	0	4	4	1	6	1	0	6	TRUE	FALSE	1	0	0	1	0	0	0	1	1	12	TRUE	TRUE
27	AgreeLittle	NA	NA	0	0	1	0	NA	NA	NA	0	0	0	0	0	0	0	0	0	0	0	0	3	3	0	3	NA	1	6	TRUE	TRUE	0	0	0	0	0	0	0	0	0	7	FALSE	FALSE
28	AgreeStrong	5	1	0	1	1	1	NA	NA	NA	1	1	1	1	1	0	0	0	1	0	0	0	5	5	0	4	1	0	5	FALSE	TRUE	1	0	1	0	1	0	1	1	0	11	TRUE	TRUE
29	NeutralNeg	5	0	1	0	0	1	0	1	1	1	0	1	1	0	0	0	0	1	0	0	1	7	7	1	5	NA	1	6	TRUE	TRUE	0	1	0	1	1	0	1	1	0	10	TRUE	TRUE
30	AgreeMod	2	1	0	0	1	1	NA	NA	NA	0	0	0	1	0	0	0	0	0	0	0	0	3	3	0	3	1	0	6	TRUE	FALSE	1	1	0	0	0	0	0	0	0	9	TRUE	TRUE
31	AgreeStrong	5	1	0	0	1	1	NA	NA	0	0	0	0	0	0	0	0	0	0	0	0	0	2	2	1	5	1	0	5	TRUE	TRUE	1	0	0	0	0	0	0	0	0	7	TRUE	TRUE
32	NeutralNeg	5	1	0	0	1	1	NA	NA	0	1	0	0	1	0	0	0	1	0	0	0	0	1	1	0	2	1	0	6	TRUE	TRUE	1	1	0	0	0	0	0	1	1	13	TRUE	TRUE
33	AgreeStrong	5	NA	1	0	1	0	NA	NA	1	0	0	0	1	0	0	0	0	0	0	0	0	2	2	0	4	1	0	5	FALSE	FALSE	0	0	0	0	0	0	0	1	1	12	FALSE	TRUE
34	AgreeStrong	2	1	0	0	0	1	NA	NA	NA	1	0	0	1	0	0	0	1	0	0	0	1	1	1	0	1	1	0	NA	TRUE	TRUE	1	0	0	0	1	0	0	1	0	10	TRUE	TRUE
35	AgreeStrong	5	0	1	0	0	1	0	1	1	0	0	0	1	0	0	0	0	0	0	0	0	2	2	1	5	1	0	4	FALSE	TRUE	0	0	0	0	1	1	3	1	1	12	TRUE	TRUE
36	AgreeMod	4	0	1	0	1	1	0	1	1	0	0	0	0	1	1	0	0	1	0	0	1	1	1	0	4	0	0	5	FALSE	TRUE	0	1	0	0	1	1	2	1	1	12	TRUE	TRUE
37	AgreeStrong	5	1	1	0	0	1	0	1	1	0	0	0	0	0	0	0	1	0	0	0	0	1	1	1	7	1	0	6	TRUE	FALSE	1	0	0	0	0	0	0	1	1	13	TRUE	TRUE
38	AgreeStrong	5	1	1	0	1	0	1	0	NA	0	0	0	1	0	0	0	0	1	0	0	0	1	1	0	1	NA	1	6	TRUE	FALSE	1	0	0	0	0	0	0	1	0	11	TRUE	TRUE
39	AgreeStrong	5	1	0	1	1	1	0	0	1	1	0	0	0	0	0	0	0	0	0	0	0	2	2	0	2	NA	NA	2	FALSE	TRUE	0	0	1	0	1	0	0	1	0	10	TRUE	TRUE
40	AgreeStrong	5	1	1	0	1	1	0	1	NA	0	1	0	0	0	0	0	0	0	0	0	0	3	3	0	3	1	0	4	TRUE	TRUE	0	0	0	0	0	0	0	1	0	11	TRUE	TRUE
41	AgreeStrong	2	1	0	1	1	1	NA	NA	NA	1	0	0	0	0	0	0	0	0	0	0	0	7	7	1	5	1	0	5	TRUE	FALSE	0	1	0	0	0	0	0	1	0	10	TRUE	TRUE
42	AgreeStrong	5	1	0	0	1	0	NA	NA	NA	0	0	0	1	0	1	0	1	1	0	0	1	4	4	0	3	1	0	6	FALSE	TRUE	0	1	0	0	1	0	1	1	1	12	TRUE	TRUE
43	AgreeStrong	5	1	0	0	1	1	NA	NA	1	1	0	0	0	0	0	0	0	1	0	0	0	3	3	0	1	NA	1	6	FALSE	TRUE	1	0	1	0	1	0	0	0	0	9	TRUE	TRUE
44	AgreeStrong	5	1	0	0	1	0	NA	NA	NA	0	0	0	1	0	0	0	1	0	0	0	0	3	3	0	4	1	0	2	TRUE	FALSE	0	1	1	0	1	0	0	1	1	14	TRUE	TRUE
45	AgreeStrong	5	1	0	0	0	0	NA	NA	0	1	0	0	0	0	0	0	0	1	0	0	0	6	6	1	5	0	0	5	TRUE	TRUE	1	1	0	0	1	0	0	1	0	11	TRUE	TRUE
46	AgreeStrong	5	1	0	0	1	1	NA	NA	NA	1	0	0	1	0	0	0	0	0	0	0	1	3	3	0	1	0	0	5	TRUE	TRUE	1	0	0	0	0	0	0	0	0	6	TRUE	TRUE
47	AgreeStrong	5	1	0	0	1	1	NA	NA	0	0	0	0	1	0	1	0	0	1	0	0	1	1	1	1	5	NA	1	6	TRUE	FALSE	1	0	0	0	1	0	1	1	1	12	TRUE	TRUE
48	AgreeMod	5	1	0	0	0	0	NA	NA	NA	0	0	0	1	0	0	0	0	0	0	0	0	2	2	0	3	NA	1	2	FALSE	TRUE	1	0	0	0	0	0	0	0	0	4	TRUE	TRUE
49	AgreeStrong	5	1	0	0	1	1	1	0	NA	0	0	0	0	0	0	0	0	0	0	0	0	2	2	0	1	1	0	5	TRUE	FALSE	1	0	0	0	0	0	0	0	0	8	TRUE	TRUE
50	AgreeStrong	5	1	0	0	0	0	NA	NA	NA	0	0	0	0	0	0	0	0	0	0	0	0	1	1	1	7	NA	1	6	TRUE	TRUE	0	1	1	0	1	0	1	1	1	14	TRUE	TRUE
51	AgreeStrong	5	0	1	0	0	1	0	1	1	1	1	0	1	1	1	0	0	1	0	0	1	NA	NA	0	2	NA	NA	2	FALSE	TRUE	1	0	0	0	0	0	0	1	1	12	FALSE	TRUE
52	AgreeStrong	1	0	1	0	1	1	1	0	0	0	0	0	0	0	0	0	0	0	0	0	0	2	2	1	6	NA	1	5	TRUE	TRUE	1	0	0	1	1	1	1	0	0	7	TRUE	TRUE
53	AgreeStrong	5	0	1	0	1	1	0	0	1	0	0	0	0	0	0	0	0	0	0	0	0	2	2	0	2	0	0	6	TRUE	FALSE	0	0	0	0	0	0	0	1	1	12	TRUE	TRUE
54	AgreeMod	5	1	0	0	1	0	0	1	1	1	0	1	1	0	0	0	0	1	0	0	1	3	3	0	2	0	0	2	FALSE	TRUE	1	0	0	0	0	0	0	0	0	8	TRUE	TRUE
55	AgreeStrong	5	1	0	0	1	1	0	1	NA	0	0	1	1	0	0	0	0	0	0	0	0	1	1	0	2	1	0	4	FALSE	FALSE	1	0	0	0	0	0	0	0	0	7	TRUE	TRUE
56	AgreeStrong	5	0	1	0	1	0	0	1	1	1	0	1	1	0	0	0	0	0	0	0	0	2	2	0	1	NA	1	6	FALSE	TRUE	0	0	0	0	1	0	0	1	0	10	TRUE	TRUE
57	AgreeMod	5	0	1	0	1	1	0	1	NA	1	1	0	0	0	0	0	0	1	0	0	1	4	4	0	4	NA	1	6	FALSE	TRUE	0	1	0	1	0	0	0	1	1	12	TRUE	TRUE
58	AgreeStrong	5	1	0	0	1	1	NA	NA	NA	0	0	0	0	0	0	0	0	0	0	0	0	1	1	0	4	NA	NA	4	TRUE	FALSE	1	1	0	0	1	0	0	1	0	10	TRUE	TRUE
59	AgreeStrong	3	0	1	0	1	1	0	1	1	0	0	0	1	0	0	0	0	1	1	0	0	1	1	1	7	0	0	3	FALSE	TRUE	0	0	0	0	0	0	0	1	0	10	TRUE	TRUE
60	NeutralNeg	5	1	1	0	0	1	NA	NA	NA	0	0	0	0	0	0	0	0	0	0	0	0	2	2	0	2	0	0	6	FALSE	TRUE	0	1	0	0	1	0	2	0	0	7	TRUE	TRUE
61	NeutralNeg	5	0	1	0	0	1	0	1	1	0	0	0	1	0	0	0	0	1	0	0	1	2	2	0	3	NA	1	6	TRUE	TRUE	0	0	0	1	1	0	1	1	0	10	FALSE	TRUE
62	AgreeMod	1	0	0	0	0	1	0	0	0	0	0	0	0	0	0	0	0	0	0	0	0	7	7	0	2	0	0	6	FALSE	TRUE	0	1	0	0	0	0	0	1	0	10	TRUE	TRUE
63	AgreeStrong	5	1	0	0	1	0	NA	NA	0	0	0	0	0	0	0	0	0	0	0	0	0	1	1	0	1	1	0	4	FALSE	TRUE	0	1	0	0	1	0	1	1	0	11	TRUE	TRUE
64	AgreeStrong	5	0	1	0	1	0	0	1	1	0	0	0	1	0	0	0	0	0	0	0	0	2	2	0	2	NA	1	4	TRUE	TRUE	0	0	0	0	1	0	1	1	0	11	TRUE	TRUE
65	AgreeStrong	1	1	0	0	1	0	NA	NA	NA	0	0	0	1	0	0	0	0	0	0	0	0	1	1	0	2	NA	1	6	TRUE	FALSE	0	0	0	0	0	0	0	0	0	9	TRUE	TRUE
66	AgreeStrong	3	1	0	0	0	1	0	1	1	1	1	0	1	0	0	0	0	1	0	0	1	3	3	1	5	0	0	6	TRUE	TRUE	0	0	0	0	1	0	0	1	1	14	TRUE	TRUE
67	AgreeStrong	5	1	0	0	1	1	NA	NA	0	0	0	0	1	0	0	0	0	0	0	0	1	1	1	1	7	0	0	5	FALSE	FALSE	1	1	0	1	0	0	0	1	1	14	TRUE	TRUE
68	NeutralNeg	1	1	0	0	0	1	1	0	NA	0	0	0	0	0	0	0	0	0	0	0	0	1	1	1	6	0	0	2	TRUE	TRUE	1	0	0	0	1	0	0	0	0	9	FALSE	TRUE
69	AgreeStrong	5	0	1	1	1	1	NA	NA	1	1	1	0	0	0	0	0	0	1	0	0	1	4	4	1	5	NA	NA	5	FALSE	TRUE	0	0	1	0	1	1	2	1	1	12	TRUE	TRUE
70	AgreeStrong	3	1	0	0	1	1	0	0	NA	1	0	0	1	0	0	0	0	0	0	0	0	4	4	1	5	NA	1	5	FALSE	TRUE	1	1	0	0	1	0	1	0	0	9	TRUE	TRUE
71	AgreeStrong	5	1	0	0	1	1	NA	NA	NA	0	0	0	1	0	0	0	0	0	0	0	0	1	1	0	3	1	0	4	TRUE	FALSE	0	0	0	0	0	0	0	1	1	12	TRUE	TRUE
72	NeutralNeg	2	1	0	0	1	0	0	0	0	0	1	0	1	0	1	0	0	0	0	0	0	7	7	1	5	NA	1	4	TRUE	FALSE	1	1	0	1	1	0	1	1	1	14	TRUE	TRUE
73	AgreeStrong	5	1	0	0	0	0	NA	NA	NA	0	0	0	1	0	1	0	0	0	0	0	1	1	1	1	7	0	0	6	TRUE	TRUE	1	0	1	0	1	0	0	1	1	14	TRUE	TRUE
74	AgreeStrong	5	1	0	0	1	1	NA	NA	NA	1	0	1	1	0	0	0	0	1	0	0	1	4	4	1	7	0	0	6	TRUE	FALSE	1	0	0	0	0	0	0	0	0	2	TRUE	TRUE
75	AgreeMod	1	0	1	0	1	0	NA	NA	0	1	0	1	1	1	1	0	0	1	0	0	1	6	6	1	6	1	0	5	TRUE	TRUE	1	1	0	1	0	0	0	1	1	14	TRUE	FALSE
76	AgreeMod	3	1	1	0	0	0	0	1	0	0	0	0	1	1	0	0	1	1	0	0	0	2	2	1	7	NA	1	6	FALSE	TRUE	1	1	0	1	0	0	0	0	0	7	TRUE	TRUE
77	AgreeStrong	6	1	1	0	1	1	NA	NA	NA	1	0	1	1	0	0	0	0	1	0	0	1	2	2	1	6	0	0	5	TRUE	TRUE	0	0	0	0	0	0	0	0	0	9	TRUE	TRUE
78	AgreeStrong	5	1	0	0	0	0	NA	NA	0	1	0	0	1	0	0	0	0	0	0	0	1	1	1	1	5	1	0	5	FALSE	TRUE	1	1	0	0	0	0	0	1	1	14	TRUE	FALSE
79	AgreeLittle	5	1	0	1	1	1	0	0	1	0	0	0	0	0	0	1	0	0	0	0	0	6	6	1	6	NA	1	5	TRUE	FALSE	0	0	0	0	1	0	1	1	1	13	TRUE	TRUE
80	AgreeStrong	3	1	0	0	0	0	NA	NA	0	0	0	0	1	0	0	0	1	0	0	0	0	1	1	NA	NA	1	0	5	TRUE	TRUE	1	0	0	0	0	0	0	1	1	14	FALSE	TRUE
81	AgreeStrong	5	0	1	1	0	1	0	1	NA	1	1	0	1	0	0	0	0	0	0	0	0	3	3	1	5	NA	1	6	FALSE	TRUE	0	0	1	0	1	1	2	1	1	12	TRUE	FALSE
82	AgreeStrong	5	1	0	0	0	0	0	0	0	1	1	0	0	0	0	0	0	0	0	0	0	3	3	1	5	0	0	6	TRUE	TRUE	1	1	0	0	1	0	0	0	0	8	TRUE	TRUE
83	AgreeStrong	5	0	1	0	1	0	0	1	1	0	0	0	0	0	0	0	0	1	0	0	1	1	1	0	2	0	0	2	TRUE	FALSE	1	0	0	0	1	0	0	1	0	11	TRUE	TRUE
84	AgreeStrong	5	1	0	0	1	0	NA	NA	NA	0	0	0	0	0	0	0	0	0	0	0	1	1	1	0	1	1	0	4	FALSE	TRUE	1	1	0	0	0	0	0	1	0	11	TRUE	TRUE
85	AgreeStrong	5	1	1	0	0	1	0	1	1	0	0	0	1	0	0	0	0	1	0	0	1	2	2	1	5	1	0	6	TRUE	TRUE	0	0	0	0	1	1	3	1	1	12	TRUE	TRUE
86	AgreeMod	5	0	1	0	1	0	0	1	1	0	0	0	1	0	0	0	0	1	0	0	1	2	2	1	6	1	0	2	TRUE	FALSE	0	0	0	0	0	0	0	1	1	12	TRUE	TRUE
87	AgreeStrong	5	0	1	0	1	1	0	0	NA	1	0	0	1	0	0	0	0	1	0	0	1	2	2	1	5	0	0	5	TRUE	TRUE	0	1	1	0	0	0	0	1	1	14	TRUE	TRUE
88	AgreeStrong	5	1	0	0	1	1	1	0	0	1	0	0	1	1	0	0	0	1	0	0	0	4	4	0	3	0	0	6	FALSE	TRUE	0	0	0	0	0	0	0	1	1	14	TRUE	TRUE
89	AgreeMod	5	1	0	0	0	1	NA	NA	NA	0	0	0	1	0	0	0	0	0	0	0	0	4	4	0	4	NA	1	6	FALSE	TRUE	0	1	1	0	0	0	0	1	1	14	TRUE	FALSE
90	AgreeLittle	5	0	1	0	0	0	0	1	1	0	0	0	1	0	0	0	0	0	0	0	0	1	1	0	4	1	0	6	TRUE	TRUE	0	1	0	1	0	0	0	1	1	14	TRUE	TRUE
91	AgreeStrong	5	0	1	0	1	0	0	1	NA	1	0	1	1	0	0	0	0	0	0	0	0	1	1	1	5	0	0	3	FALSE	TRUE	1	1	0	0	1	1	3	1	0	11	TRUE	TRUE
92	AgreeStrong	1	0	0	0	1	0	1	0	0	0	0	0	0	0	0	0	0	0	0	0	1	2	2	0	3	NA	1	5	TRUE	TRUE	1	0	0	0	1	0	0	0	0	7	TRUE	TRUE
93	NeutralNeg	1	1	0	0	1	1	NA	NA	NA	0	0	0	0	0	0	0	1	1	0	0	0	6	6	1	6	1	0	6	TRUE	TRUE	0	1	0	0	1	0	1	0	0	8	TRUE	TRUE
94	AgreeLittle	6	0	1	0	1	1	0	1	1	1	1	1	1	0	1	0	0	0	0	0	0	4	4	0	2	NA	1	NA	TRUE	TRUE	1	1	0	0	0	0	0	1	1	12	TRUE	TRUE
95	AgreeStrong	3	1	1	1	1	1	1	0	NA	0	0	0	0	0	0	0	0	1	0	0	0	1	1	NA	NA	1	0	5	FALSE	FALSE	1	1	0	0	0	0	0	0	0	5	FALSE	FALSE
96	AgreeStrong	6	1	0	1	1	1	0	1	NA	0	0	0	0	0	0	1	0	0	0	0	1	1	1	1	5	0	0	1	TRUE	TRUE	1	0	0	0	0	0	0	0	0	8	TRUE	TRUE
97	AgreeMod	5	1	0	0	1	1	0	1	NA	0	0	0	1	0	0	0	1	1	0	0	1	2	2	0	2	1	0	1	TRUE	FALSE	1	0	0	0	1	0	1	1	1	12	TRUE	TRUE
98	AgreeStrong	5	1	0	0	1	1	0	0	1	1	0	0	1	1	1	0	0	1	0	0	0	1	1	0	3	NA	1	1	FALSE	TRUE	1	1	0	0	0	0	0	1	0	10	TRUE	TRUE
99	NeutralNeg	5	0	1	0	1	1	0	1	1	0	0	0	1	1	1	0	0	1	0	0	0	2	2	0	4	1	0	6	TRUE	FALSE	0	0	0	0	1	0	0	1	0	11	TRUE	TRUE
100	AgreeStrong	5	0	1	0	1	1	0	0	1	1	0	0	1	0	1	0	0	0	0	0	1	1	1	0	1	1	0	5	TRUE	TRUE	1	1	0	0	0	0	0	1	1	12	TRUE	TRUE
101	NeutralNeg	5	NA	1	0	1	1	0	0	NA	0	1	1	1	0	0	0	0	1	0	0	1	2	2	1	5	1	0	4	FALSE	TRUE	0	1	0	0	0	0	0	1	0	11	FALSE	TRUE
102	AgreeStrong	5	1	1	0	0	1	0	1	1	0	0	0	0	0	0	0	0	0	0	0	0	1	1	0	4	0	0	5	TRUE	TRUE	1	0	1	0	1	1	2	1	1	13	TRUE	TRUE
103	NeutralNeg	5	1	0	0	0	1	0	1	NA	0	1	0	1	1	0	0	0	0	0	0	0	3	3	0	4	NA	1	3	TRUE	TRUE	1	0	0	0	0	0	0	0	0	5	FALSE	TRUE
104	AgreeMod	2	1	0	0	1	1	NA	NA	NA	0	0	0	1	0	0	0	1	0	0	0	0	1	1	1	5	0	0	6	TRUE	TRUE	0	0	0	0	0	0	0	0	0	9	TRUE	TRUE
105	AgreeStrong	5	0	1	0	1	0	NA	NA	NA	0	0	0	0	1	1	0	0	0	0	0	0	1	1	0	3	0	0	2	TRUE	FALSE	1	1	0	1	0	0	0	1	0	11	TRUE	TRUE
106	AgreeStrong	5	1	0	0	1	1	NA	NA	0	0	0	0	0	0	0	0	0	0	0	0	1	1	1	1	5	0	0	5	TRUE	TRUE	1	0	0	0	0	0	0	1	0	10	TRUE	TRUE
107	AgreeMod	1	0	1	0	0	0	0	1	1	0	0	0	1	0	0	0	0	1	0	0	1	4	4	0	3	0	0	1	FALSE	TRUE	0	0	0	1	1	0	0	0	0	9	TRUE	TRUE
108	AgreeStrong	5	1	0	0	1	1	0	1	1	0	0	0	1	0	0	0	0	1	0	0	0	1	1	0	3	NA	1	3	TRUE	TRUE	0	0	0	0	0	0	0	0	0	9	TRUE	TRUE
109	AgreeStrong	2	1	0	0	1	0	NA	NA	0	1	1	1	1	0	0	0	0	0	0	0	1	1	1	1	7	NA	1	1	TRUE	TRUE	1	1	0	0	1	0	1	1	1	14	TRUE	TRUE
110	AgreeMod	4	1	0	0	1	0	1	0	0	0	0	0	1	0	0	0	0	0	0	0	0	2	2	1	5	NA	1	5	FALSE	FALSE	0	0	1	0	0	0	0	0	0	6	TRUE	TRUE
111	AgreeStrong	5	0	1	0	0	1	0	1	1	0	0	0	0	0	0	0	0	0	0	0	0	2	2	0	2	0	0	5	TRUE	TRUE	0	1	0	0	1	0	1	1	0	11	TRUE	TRUE
112	AgreeMod	5	1	0	0	1	1	NA	NA	NA	0	0	0	0	1	1	0	1	0	0	0	1	1	1	1	6	1	0	5	TRUE	TRUE	1	1	0	0	1	0	2	1	0	10	TRUE	TRUE
113	AgreeStrong	5	1	0	0	0	1	NA	NA	0	0	0	0	0	0	0	0	0	0	0	0	1	1	1	0	1	0	0	NA	TRUE	FALSE	1	0	0	0	1	1	2	0	0	6	TRUE	TRUE
114	AgreeStrong	5	0	1	0	1	1	0	1	1	1	1	1	1	1	0	0	0	1	0	0	0	4	4	0	2	1	0	6	FALSE	FALSE	0	0	1	0	0	0	0	1	1	12	TRUE	TRUE
115	AgreeMod	3	1	0	0	0	1	1	0	0	0	1	0	1	0	0	0	0	0	0	0	0	2	2	1	6	0	0	2	FALSE	FALSE	1	0	0	1	1	1	2	1	0	11	TRUE	TRUE
116	AgreeStrong	5	1	0	0	1	1	0	1	1	1	0	1	1	0	0	0	0	0	0	0	0	1	1	0	4	NA	1	5	TRUE	TRUE	1	1	0	0	1	1	3	1	1	12	TRUE	TRUE
117	AgreeMod	5	1	0	0	1	1	0	1	0	1	0	0	1	0	0	0	0	1	0	0	1	2	2	0	2	1	0	2	FALSE	TRUE	0	0	0	0	1	1	2	1	1	12	TRUE	TRUE
118	NeutralNeg	1	1	0	0	1	0	0	1	0	1	0	0	0	1	1	0	0	1	0	0	1	6	6	0	4	NA	1	5	FALSE	FALSE	0	1	1	0	0	0	0	1	1	13	FALSE	TRUE
119	AgreeMod	1	0	0	1	0	1	0	1	0	0	0	0	1	0	0	0	0	1	0	0	0	1	1	0	2	1	0	6	FALSE	FALSE	0	0	1	0	1	1	1	1	0	11	TRUE	TRUE
120	AgreeStrong	6	0	1	0	1	1	NA	NA	0	0	0	0	1	0	0	0	0	0	0	0	1	7	7	1	5	NA	1	6	TRUE	TRUE	0	1	1	1	0	0	0	1	1	14	TRUE	TRUE
121	AgreeStrong	5	1	1	0	0	1	NA	NA	NA	1	0	1	1	0	0	0	0	1	0	0	1	6	6	0	2	NA	1	5	FALSE	TRUE	0	0	1	0	1	0	0	1	1	13	TRUE	TRUE
122	AgreeMod	5	1	0	0	0	0	NA	NA	0	0	0	0	1	0	0	0	0	1	0	0	0	2	2	1	5	0	0	4	FALSE	TRUE	0	0	0	0	0	0	0	1	1	12	TRUE	TRUE
123	NeutralNeg	5	1	0	0	1	0	NA	NA	NA	1	1	1	1	0	0	0	1	1	0	0	0	5	5	1	5	1	0	6	TRUE	FALSE	1	1	0	0	0	0	1	1	0	10	TRUE	FALSE
124	AgreeStrong	3	1	0	0	1	1	0	1	NA	0	0	0	1	0	0	0	0	0	0	0	0	1	1	0	3	1	0	2	FALSE	TRUE	1	1	1	0	1	0	1	0	0	8	TRUE	TRUE
125	AgreeStrong	3	1	0	0	1	1	NA	NA	NA	0	0	0	1	0	0	0	0	0	0	0	0	1	1	1	7	0	0	3	TRUE	FALSE	1	0	0	0	0	0	0	1	1	13	TRUE	TRUE
126	AgreeStrong	5	0	1	0	0	0	0	1	1	0	0	0	0	0	0	0	0	0	0	0	0	2	2	0	2	NA	1	2	FALSE	TRUE	0	0	1	0	1	1	2	1	0	10	TRUE	TRUE
127	AgreeStrong	5	1	0	0	1	1	0	1	1	1	1	1	1	0	0	0	0	1	0	0	1	5	5	0	2	1	0	4	TRUE	FALSE	1	1	0	0	0	0	0	1	0	11	TRUE	TRUE
128	AgreeStrong	5	1	0	0	0	1	NA	NA	0	0	0	0	1	0	0	0	1	0	0	0	0	1	1	0	1	1	0	6	FALSE	TRUE	0	1	1	0	0	0	0	1	0	11	TRUE	TRUE
129	AgreeStrong	5	1	0	0	0	1	NA	NA	0	1	0	0	1	1	1	0	0	0	0	0	1	1	1	1	5	NA	1	6	TRUE	TRUE	1	0	0	0	1	0	1	1	0	10	TRUE	TRUE
130	AgreeLittle	5	0	1	0	1	0	0	0	1	0	0	0	1	0	1	0	1	0	0	0	1	4	4	1	5	NA	0	6	TRUE	TRUE	1	0	0	1	1	0	1	1	1	12	TRUE	TRUE
131	NeutralNeg	2	1	0	0	1	1	NA	NA	0	1	1	1	1	0	0	0	1	1	0	0	1	6	6	1	6	1	0	4	TRUE	FALSE	0	1	0	0	0	0	0	1	1	12	TRUE	TRUE
132	AgreeMod	5	1	0	0	0	0	NA	NA	0	0	0	0	1	0	0	0	0	0	0	0	0	1	1	0	3	0	0	5	TRUE	TRUE	0	0	0	0	1	1	1	1	0	10	TRUE	TRUE
133	AgreeStrong	5	0	0	0	0	1	0	1	1	0	1	0	1	0	0	0	0	1	0	0	0	1	1	0	2	0	0	6	FALSE	TRUE	1	0	0	0	1	1	1	1	1	13	TRUE	TRUE
134	AgreeStrong	5	1	1	0	0	1	0	1	1	0	0	0	0	0	0	0	0	0	0	0	0	1	1	1	6	0	0	1	TRUE	TRUE	0	0	1	0	1	1	1	1	0	11	TRUE	TRUE
135	AgreeStrong	6	1	0	0	0	0	NA	NA	NA	0	0	0	0	0	0	0	0	0	0	0	0	1	1	1	5	NA	1	2	TRUE	TRUE	1	0	0	0	1	0	1	0	0	8	TRUE	TRUE
136	AgreeLittle	5	0	1	0	1	1	0	1	1	1	0	0	1	0	0	0	0	1	0	0	1	4	4	0	3	NA	1	6	FALSE	TRUE	0	0	0	0	0	0	0	1	0	11	TRUE	TRUE
137	AgreeStrong	5	1	0	0	0	0	NA	NA	NA	0	0	0	0	0	0	0	0	0	0	0	0	1	1	0	1	NA	1	6	TRUE	FALSE	0	0	0	0	1	0	0	0	0	6	TRUE	TRUE
138	AgreeStrong	1	0	0	0	1	1	0	1	NA	0	0	0	1	0	0	1	1	0	0	0	1	4	4	0	2	1	0	6	FALSE	TRUE	0	0	0	0	0	0	0	0	0	5	TRUE	TRUE
139	AgreeMod	2	1	0	0	0	1	NA	NA	0	0	0	0	0	0	0	0	0	1	0	0	0	1	1	1	5	0	0	6	TRUE	TRUE	1	0	0	0	0	0	0	1	1	14	TRUE	TRUE
140	AgreeMod	2	1	0	0	1	0	NA	NA	0	1	0	0	0	0	0	0	0	1	0	0	1	4	4	0	3	0	0	3	FALSE	TRUE	1	0	0	0	1	1	1	1	0	10	TRUE	TRUE
141	AgreeStrong	5	1	1	0	0	1	1	0	0	1	0	0	1	0	0	0	0	0	0	0	1	1	1	1	6	0	0	5	TRUE	TRUE	0	0	0	1	1	1	3	1	1	13	TRUE	TRUE
142	AgreeLittle	5	0	1	0	0	1	0	1	1	0	0	0	1	0	0	0	0	0	0	0	0	2	2	1	6	0	0	6	FALSE	TRUE	0	0	0	0	1	1	3	1	0	10	TRUE	TRUE
143	AgreeLittle	5	1	0	1	0	1	0	1	1	1	0	0	1	0	1	0	1	1	0	0	1	1	1	0	3	0	0	5	TRUE	TRUE	1	0	0	0	1	0	1	1	1	13	TRUE	TRUE
144	AgreeStrong	5	0	1	0	1	1	0	1	1	1	1	0	1	1	0	0	0	1	0	0	1	6	6	0	2	1	0	5	FALSE	TRUE	1	0	0	0	0	0	0	1	1	12	TRUE	TRUE
145	AgreeStrong	5	1	0	0	0	0	NA	NA	0	0	0	0	0	0	0	0	0	0	0	0	0	1	1	1	6	0	0	6	FALSE	TRUE	1	0	0	0	0	0	0	1	0	11	TRUE	TRUE
146	AgreeStrong	5	0	1	0	1	0	0	0	1	1	0	1	1	1	0	0	0	1	0	0	0	1	1	0	2	NA	1	5	FALSE	TRUE	0	1	1	0	1	0	0	1	1	14	TRUE	TRUE
147	AgreeStrong	5	0	1	0	1	1	0	1	1	0	0	1	1	1	0	0	0	0	0	0	1	4	4	1	5	1	0	5	TRUE	TRUE	0	0	0	0	1	0	1	0	0	8	TRUE	TRUE
148	AgreeStrong	5	1	0	0	0	0	NA	NA	0	1	1	0	1	0	0	0	1	0	1	0	1	6	6	1	6	1	0	4	TRUE	FALSE	1	0	0	1	0	0	0	1	1	12	TRUE	TRUE
149	AgreeStrong	5	1	0	0	1	1	NA	NA	0	0	1	0	1	0	0	0	0	0	0	0	0	5	5	0	1	1	0	6	TRUE	FALSE	0	1	0	0	0	0	0	0	0	3	TRUE	TRUE
150	AgreeStrong	2	1	0	0	1	0	NA	NA	0	1	0	0	1	0	1	0	1	0	0	0	0	3	3	0	1	0	0	6	TRUE	TRUE	1	0	0	0	0	0	0	1	1	14	TRUE	TRUE
151	AgreeMod	5	1	0	0	1	0	0	1	NA	1	0	0	1	0	0	0	0	0	0	0	0	7	7	0	3	0	0	6	FALSE	TRUE	0	0	0	1	0	0	0	1	0	10	TRUE	TRUE
152	AgreeStrong	5	0	1	0	1	1	0	0	NA	1	1	0	0	0	0	0	0	0	0	0	0	5	5	0	4	0	0	4	FALSE	TRUE	0	0	0	0	0	0	0	0	0	9	TRUE	TRUE
153	AgreeStrong	1	1	0	0	1	1	NA	NA	0	0	0	0	0	0	0	0	0	0	0	0	0	1	1	0	2	1	0	6	FALSE	FALSE	1	0	0	0	0	0	0	0	0	7	TRUE	TRUE
154	AgreeMod	2	1	0	0	1	0	NA	NA	0	0	0	0	1	1	1	0	0	0	0	0	0	3	3	0	1	0	0	5	TRUE	FALSE	0	0	1	0	0	0	0	1	0	10	TRUE	TRUE
155	AgreeStrong	3	1	0	0	0	1	NA	NA	0	0	0	0	0	0	0	0	0	0	0	0	1	1	1	1	6	NA	1	2	FALSE	TRUE	1	0	0	0	1	0	0	1	1	12	TRUE	TRUE
156	AgreeStrong	5	0	1	0	0	0	0	1	0	0	0	0	0	0	0	0	0	0	0	0	0	1	1	0	2	1	0	5	TRUE	FALSE	1	0	0	1	0	0	0	0	0	6	TRUE	TRUE
157	AgreeStrong	5	0	1	0	1	1	0	0	1	0	0	0	1	0	0	0	0	0	0	0	0	1	1	0	4	0	0	2	FALSE	TRUE	0	0	1	0	0	0	0	0	0	9	TRUE	TRUE
158	AgreeMod	2	1	0	0	1	0	NA	NA	0	1	0	0	1	0	0	0	1	0	0	0	0	1	1	0	2	1	0	6	TRUE	FALSE	1	0	0	0	0	0	0	1	0	11	TRUE	FALSE
159	AgreeLittle	5	0	1	0	1	1	0	0	0	1	0	0	0	1	0	0	0	0	0	0	1	4	4	0	3	0	0	4	TRUE	TRUE	0	0	0	0	1	0	2	0	0	8	TRUE	TRUE
160	AgreeMod	5	1	0	0	0	0	1	0	0	0	0	0	1	0	0	0	0	0	0	0	1	2	2	1	6	0	0	2	TRUE	TRUE	0	0	0	0	1	1	2	0	0	8	TRUE	TRUE
161	AgreeStrong	2	1	0	0	1	1	NA	NA	NA	0	0	0	0	0	0	0	0	0	0	0	0	1	1	0	4	1	0	5	FALSE	TRUE	1	1	1	0	0	0	0	1	1	13	TRUE	TRUE
162	AgreeStrong	5	0	0	0	1	0	0	1	NA	0	0	0	1	0	0	0	0	1	0	0	0	1	1	0	1	1	0	5	TRUE	FALSE	0	0	0	0	0	0	0	1	1	12	TRUE	FALSE
163	AgreeStrong	1	NA	1	0	1	0	0	0	0	1	0	0	1	0	0	0	1	0	0	0	0	1	1	1	5	1	0	6	TRUE	TRUE	1	0	0	0	0	0	0	1	0	10	FALSE	TRUE
164	AgreeMod	5	1	0	0	0	1	0	1	NA	1	0	0	0	0	0	0	0	1	0	0	1	3	3	0	1	0	0	6	TRUE	TRUE	0	0	0	0	0	0	0	1	1	12	TRUE	TRUE
165	AgreeStrong	1	0	1	1	1	0	NA	NA	0	1	0	1	1	0	0	0	0	0	0	0	0	6	6	1	5	1	0	5	FALSE	TRUE	0	0	1	0	1	0	2	1	0	11	TRUE	TRUE
166	AgreeMod	5	0	1	0	1	1	0	0	1	1	0	1	1	1	0	0	0	1	0	0	0	2	2	0	3	NA	1	2	FALSE	TRUE	0	0	0	0	1	0	1	1	1	13	TRUE	TRUE
167	AgreeStrong	5	1	0	0	1	0	NA	NA	NA	0	0	0	0	0	0	0	1	0	0	0	0	1	1	0	4	1	0	6	FALSE	FALSE	1	1	1	0	0	0	0	1	1	14	TRUE	TRUE
168	NeutralNeg	1	0	0	0	1	0	0	0	NA	1	0	0	1	0	0	0	0	0	0	0	0	7	7	1	7	NA	NA	6	TRUE	TRUE	0	0	0	0	0	0	0	1	1	14	TRUE	TRUE
169	AgreeStrong	5	1	0	0	1	1	NA	NA	NA	0	1	0	1	0	0	0	0	0	0	0	0	1	1	0	2	1	0	4	FALSE	FALSE	1	0	0	0	1	0	0	1	1	12	TRUE	FALSE
170	AgreeStrong	3	1	0	0	1	1	1	0	NA	1	0	1	1	0	1	0	0	1	0	1	1	2	2	1	6	NA	1	6	FALSE	FALSE	0	0	0	1	0	0	0	1	1	14	TRUE	TRUE
171	AgreeStrong	5	1	0	0	1	1	NA	NA	NA	1	0	0	1	0	0	0	1	0	0	0	0	2	2	1	6	0	0	6	TRUE	TRUE	1	1	0	0	0	0	0	0	0	5	TRUE	TRUE
172	AgreeStrong	1	1	1	0	0	1	NA	NA	0	0	0	0	0	0	0	0	0	0	0	0	1	1	1	0	2	NA	1	1	TRUE	TRUE	0	0	0	0	1	1	1	0	0	8	TRUE	TRUE
173	AgreeStrong	2	1	0	0	1	1	NA	NA	0	0	0	0	0	0	0	0	0	0	0	0	0	3	3	0	1	0	0	5	TRUE	FALSE	0	0	0	0	0	0	0	0	0	5	TRUE	TRUE
174	AgreeMod	2	1	0	1	1	0	NA	NA	0	0	0	0	0	0	0	0	0	0	0	0	0	1	1	0	3	1	0	5	FALSE	FALSE	0	0	1	0	0	0	0	1	0	11	TRUE	TRUE
175	AgreeStrong	4	1	0	0	0	1	0	1	1	0	0	0	1	0	0	0	0	0	0	0	0	1	1	1	5	0	0	5	TRUE	TRUE	1	0	0	0	1	0	1	1	1	12	TRUE	TRUE
176	NeutralNeg	5	1	0	1	1	1	0	1	0	1	0	0	1	0	0	0	1	0	0	0	0	7	7	0	3	1	0	3	TRUE	FALSE	0	0	0	0	1	0	1	1	1	12	TRUE	TRUE
177	AgreeStrong	5	1	0	0	0	1	1	0	1	0	1	0	1	0	1	0	0	1	0	0	1	1	1	0	4	1	0	1	FALSE	TRUE	0	0	0	0	0	0	0	1	1	12	TRUE	TRUE
178	AgreeStrong	2	1	0	0	1	1	0	0	NA	1	0	0	1	0	0	0	0	1	0	0	0	1	1	1	6	NA	1	4	TRUE	TRUE	1	1	0	0	0	0	1	1	1	12	TRUE	TRUE
179	AgreeStrong	5	1	0	0	0	1	NA	NA	0	0	0	0	0	0	0	0	0	0	0	0	0	1	1	1	5	1	0	5	TRUE	FALSE	0	1	0	0	0	0	0	1	1	13	TRUE	TRUE
180	NeutralNeg	5	1	0	0	0	0	0	1	1	0	0	0	1	0	0	0	0	0	0	0	0	2	2	0	3	0	0	1	TRUE	TRUE	1	0	1	0	1	0	1	0	0	9	TRUE	TRUE
181	AgreeStrong	5	1	0	0	0	1	0	1	NA	0	0	0	0	0	0	0	0	0	0	0	0	1	1	0	1	NA	1	1	FALSE	TRUE	0	0	0	0	0	0	0	1	0	10	TRUE	TRUE
182	AgreeStrong	5	1	0	0	0	0	0	1	0	1	0	0	1	0	0	0	1	0	0	0	0	3	3	0	2	1	0	5	TRUE	TRUE	0	0	1	0	0	0	0	1	1	12	TRUE	TRUE
183	AgreeMod	5	0	0	0	0	1	0	1	1	0	0	0	1	0	0	0	0	1	0	0	0	1	1	1	7	NA	1	4	FALSE	TRUE	0	0	0	0	1	1	1	1	0	11	TRUE	TRUE
184	AgreeStrong	5	0	0	0	1	0	NA	NA	NA	0	0	0	1	0	0	0	0	0	0	0	0	4	4	0	1	0	0	6	TRUE	TRUE	0	0	1	0	1	0	0	1	1	13	TRUE	TRUE
185	AgreeStrong	5	1	0	0	1	1	NA	NA	0	0	0	0	0	0	0	0	0	0	0	0	0	1	1	0	4	0	0	1	TRUE	FALSE	1	0	0	0	1	0	0	1	0	10	TRUE	TRUE
186	AgreeStrong	6	0	0	0	1	0	NA	NA	1	0	0	0	0	0	0	0	0	0	0	0	0	1	1	0	1	0	0	6	TRUE	TRUE	0	1	0	0	1	0	1	1	0	11	TRUE	TRUE
187	AgreeStrong	5	1	0	0	1	0	0	0	0	0	0	0	1	0	0	0	0	1	0	0	1	1	1	1	7	1	0	6	TRUE	FALSE	0	1	0	1	1	0	0	1	0	10	TRUE	TRUE
188	AgreeStrong	5	0	1	0	1	0	NA	NA	0	1	0	0	1	0	0	0	0	1	0	0	0	1	1	0	4	1	0	5	TRUE	TRUE	0	0	0	0	0	0	0	1	1	12	TRUE	TRUE
189	AgreeStrong	5	1	0	0	1	1	NA	NA	NA	0	0	0	1	1	0	0	0	0	0	0	0	1	1	1	6	NA	1	4	TRUE	FALSE	1	0	0	0	1	1	2	1	1	12	TRUE	TRUE
190	NeutralNeg	6	0	1	0	1	1	0	1	0	1	0	0	1	1	1	0	0	1	0	1	1	7	7	1	7	NA	1	6	FALSE	FALSE	1	1	1	0	0	0	0	1	1	14	TRUE	TRUE
191	AgreeStrong	2	1	0	0	1	0	NA	NA	NA	1	0	0	0	0	0	0	0	0	0	0	0	1	1	0	3	NA	1	6	TRUE	FALSE	0	0	0	0	0	0	0	1	0	10	TRUE	TRUE
192	AgreeStrong	5	1	0	0	0	0	NA	NA	NA	0	0	0	1	0	1	0	0	0	0	0	0	1	1	0	1	1	0	6	FALSE	TRUE	0	1	0	0	1	0	1	1	1	14	TRUE	TRUE
193	AgreeStrong	5	1	0	0	1	0	NA	NA	0	1	0	0	1	1	0	1	0	0	0	0	0	1	1	1	5	NA	1	5	TRUE	FALSE	1	0	0	0	0	0	0	1	0	10	TRUE	TRUE
194	AgreeStrong	5	1	0	0	1	0	NA	NA	0	0	1	0	0	0	0	0	0	0	0	0	0	1	1	0	3	1	0	1	TRUE	TRUE	0	0	0	0	1	0	1	1	0	10	TRUE	TRUE
195	AgreeMod	5	1	0	0	1	1	NA	NA	0	1	0	0	1	0	0	0	1	0	0	0	0	5	5	0	2	1	0	4	TRUE	FALSE	1	1	0	0	1	0	1	1	1	12	TRUE	TRUE
196	AgreeStrong	5	1	0	0	0	0	NA	NA	1	0	0	0	1	0	0	0	0	0	0	0	0	1	1	0	3	0	0	5	TRUE	TRUE	1	0	0	0	1	1	3	1	1	12	TRUE	TRUE
197	AgreeLittle	5	1	0	0	1	1	0	1	1	0	0	0	1	0	0	0	0	0	0	0	0	1	1	0	4	NA	NA	3	NA	TRUE	0	1	1	0	1	0	0	1	1	12	TRUE	TRUE
198	NeutralNeg	2	1	0	0	1	1	NA	NA	0	0	0	0	0	0	0	0	0	0	0	0	0	1	1	NA	NA	1	0	5	TRUE	FALSE	1	1	0	0	0	0	0	1	0	10	FALSE	TRUE
199	AgreeStrong	5	1	1	1	1	1	0	1	1	1	0	0	1	0	0	0	0	1	1	0	1	2	2	0	2	1	0	1	TRUE	FALSE	0	1	0	0	1	0	1	1	1	14	TRUE	TRUE
200	AgreeLittle	1	0	0	0	0	1	NA	NA	0	0	0	0	0	0	1	0	0	0	0	0	0	1	1	1	5	NA	1	4	TRUE	FALSE	1	0	0	1	0	0	0	1	1	13	FALSE	TRUE
201	AgreeMod	5	1	0	0	0	1	1	0	1	0	0	0	0	0	0	0	0	0	0	0	0	2	2	0	3	0	0	2	TRUE	TRUE	0	1	0	0	1	1	2	1	1	12	TRUE	TRUE
202	AgreeStrong	2	1	0	0	0	0	NA	NA	NA	0	0	0	0	0	0	0	1	0	0	0	0	1	1	NA	NA	1	0	5	FALSE	FALSE	1	0	0	0	0	0	0	1	0	10	FALSE	FALSE
203	AgreeStrong	5	0	1	1	1	0	0	1	1	1	0	0	1	0	0	0	0	0	0	1	0	1	1	1	7	1	0	6	FALSE	FALSE	1	0	0	0	1	0	2	1	1	14	TRUE	TRUE
204	AgreeStrong	3	1	0	0	1	0	NA	NA	0	0	0	0	1	0	0	1	0	0	0	0	0	1	1	0	2	0	0	5	TRUE	TRUE	1	1	0	1	1	0	1	0	0	9	TRUE	TRUE
205	AgreeStrong	6	0	1	0	1	1	NA	NA	0	1	0	0	1	0	1	0	0	1	1	0	1	2	2	0	4	1	0	4	TRUE	TRUE	1	1	0	0	0	0	0	1	0	11	TRUE	TRUE
206	AgreeStrong	5	1	0	0	1	0	NA	NA	1	0	0	0	0	0	1	0	1	1	0	1	0	1	1	0	3	1	0	5	TRUE	FALSE	1	1	0	0	0	0	0	1	1	12	TRUE	TRUE
207	AgreeStrong	5	1	0	0	1	0	0	1	NA	1	1	0	1	0	1	0	0	1	0	1	1	4	4	1	6	0	0	5	TRUE	FALSE	1	1	0	0	1	1	2	1	1	12	TRUE	TRUE
208	AgreeStrong	5	1	0	0	0	0	0	1	NA	0	0	0	1	0	0	0	0	0	0	0	0	2	2	1	6	0	0	5	TRUE	TRUE	1	1	0	0	0	0	0	1	0	10	TRUE	TRUE
209	AgreeStrong	2	1	0	0	1	1	NA	NA	NA	1	0	0	1	0	0	0	0	0	0	0	0	3	3	0	1	NA	1	5	FALSE	TRUE	0	0	0	0	1	0	0	1	1	12	TRUE	TRUE
210	AgreeStrong	5	1	1	0	1	1	0	0	NA	0	0	0	0	0	0	0	0	1	0	0	1	1	1	0	3	1	0	5	FALSE	TRUE	0	0	0	0	0	0	0	0	0	8	TRUE	TRUE
211	AgreeStrong	5	1	1	0	1	1	0	1	NA	1	0	0	1	0	0	0	0	1	0	0	1	2	2	1	7	1	0	6	TRUE	TRUE	0	0	1	0	0	0	0	1	1	14	TRUE	TRUE
212	AgreeStrong	5	0	1	0	0	1	0	1	1	0	0	0	1	0	0	0	0	0	0	0	0	1	1	0	3	0	0	2	TRUE	TRUE	0	0	0	0	0	0	0	1	0	11	TRUE	TRUE
213	AgreeStrong	1	0	1	0	1	0	NA	NA	0	0	0	0	1	0	0	0	0	0	0	0	0	1	1	1	7	NA	1	6	TRUE	FALSE	1	0	0	1	0	0	0	1	1	13	TRUE	TRUE
214	AgreeMod	5	0	1	0	1	1	0	1	1	0	0	0	0	0	0	0	0	0	0	0	0	2	2	0	2	NA	1	4	FALSE	TRUE	0	0	0	0	0	0	0	1	0	11	TRUE	TRUE
215	NeutralNeg	5	1	0	0	0	1	NA	NA	0	0	0	0	0	0	0	0	0	0	0	0	0	5	5	0	3	1	0	5	TRUE	TRUE	1	1	0	0	0	0	0	1	1	13	TRUE	TRUE
216	AgreeMod	5	0	1	0	1	1	0	0	NA	0	0	0	0	0	0	0	0	1	0	0	0	1	1	0	4	0	0	5	FALSE	TRUE	0	0	0	0	0	0	0	1	1	12	TRUE	TRUE
217	AgreeStrong	5	1	0	0	1	1	0	1	NA	1	0	1	1	0	0	0	0	1	0	1	1	1	1	0	3	0	0	4	TRUE	TRUE	1	0	0	0	0	0	0	0	0	9	TRUE	TRUE
218	AgreeStrong	5	1	0	0	1	1	NA	NA	0	0	0	0	1	0	0	0	0	0	0	0	0	2	2	0	1	NA	1	6	FALSE	TRUE	1	1	0	0	1	1	1	1	0	11	TRUE	TRUE
219	AgreeStrong	5	1	0	0	1	1	0	1	1	0	0	0	1	0	0	0	0	1	0	0	0	1	1	0	4	NA	1	5	FALSE	TRUE	0	0	0	0	1	0	0	1	0	10	TRUE	TRUE
220	AgreeStrong	5	1	0	0	0	0	0	1	0	0	0	0	1	0	0	0	0	1	0	0	1	1	1	0	2	NA	1	5	FALSE	TRUE	1	0	0	0	1	0	1	1	1	14	TRUE	TRUE
221	AgreeStrong	2	1	0	0	1	0	NA	NA	0	1	0	0	1	0	0	0	0	0	0	0	1	7	7	0	1	1	0	6	TRUE	FALSE	0	0	0	0	0	0	0	1	0	11	FALSE	TRUE
222	AgreeLittle	5	1	1	0	1	1	NA	NA	NA	1	1	1	1	0	0	0	1	0	0	0	1	4	4	0	2	1	0	6	TRUE	TRUE	0	0	1	0	0	0	0	1	1	13	TRUE	TRUE
223	AgreeStrong	5	0	1	0	1	1	0	1	1	1	1	0	1	0	0	0	0	1	0	0	0	2	2	0	2	NA	1	4	FALSE	TRUE	0	1	0	0	0	0	0	1	1	12	TRUE	TRUE
224	AgreeMod	5	1	1	1	0	1	0	1	1	1	0	1	1	0	0	0	0	0	0	0	1	3	3	1	6	1	0	6	TRUE	TRUE	1	0	0	0	0	0	0	1	0	10	TRUE	TRUE
225	AgreeStrong	5	0	1	0	0	0	1	0	1	0	0	0	1	0	0	0	0	0	0	0	0	1	1	0	3	NA	1	1	TRUE	TRUE	1	0	0	0	1	1	2	1	1	12	TRUE	TRUE
226	AgreeStrong	5	1	0	0	1	1	0	0	NA	1	0	1	1	0	0	0	0	1	0	0	1	1	1	0	1	1	0	6	FALSE	TRUE	1	1	0	0	0	0	0	1	1	13	FALSE	TRUE
227	AgreeStrong	2	1	0	0	1	1	NA	NA	0	0	0	0	0	0	0	0	0	0	0	0	0	2	2	1	5	1	0	2	FALSE	FALSE	0	0	1	0	0	0	0	1	1	12	TRUE	TRUE
228	AgreeStrong	5	0	1	0	1	1	0	0	NA	0	0	0	1	0	0	0	0	1	0	0	0	2	2	0	3	0	0	5	TRUE	TRUE	0	0	0	1	0	0	0	1	1	12	TRUE	TRUE
229	NeutralNeg	5	1	1	0	0	1	NA	NA	NA	0	0	0	1	0	0	0	0	0	0	0	0	2	2	1	7	NA	1	6	FALSE	TRUE	1	0	0	0	0	0	0	1	1	13	TRUE	FALSE
230	AgreeStrong	5	1	0	0	1	1	0	0	1	1	0	0	1	0	0	0	0	1	0	0	0	1	1	1	6	1	0	3	TRUE	TRUE	1	1	0	0	0	0	0	1	1	12	TRUE	TRUE
231	AgreeStrong	5	1	0	0	1	1	0	0	1	0	0	0	1	0	0	0	0	0	0	0	1	4	4	0	3	NA	1	6	FALSE	TRUE	0	1	0	0	0	0	0	0	0	7	TRUE	TRUE
232	AgreeStrong	5	1	0	0	0	0	NA	NA	0	0	0	0	0	0	0	0	0	0	0	0	0	1	1	1	6	NA	1	2	TRUE	TRUE	1	0	0	0	1	1	2	0	0	8	TRUE	TRUE
233	AgreeStrong	5	1	0	0	0	1	NA	NA	0	0	0	0	1	0	0	0	1	0	0	0	1	2	2	1	5	1	0	5	TRUE	FALSE	1	0	0	0	1	0	1	1	1	12	TRUE	TRUE
234	AgreeStrong	5	1	1	0	0	1	0	1	1	0	0	0	1	1	0	0	0	1	0	0	1	4	4	1	5	0	0	5	TRUE	TRUE	1	0	0	0	1	0	1	0	0	6	TRUE	TRUE
235	AgreeStrong	5	1	0	0	1	1	NA	NA	NA	0	0	0	0	0	0	0	1	0	0	0	0	2	2	0	2	1	0	2	FALSE	TRUE	1	0	0	0	0	0	0	1	0	11	TRUE	TRUE
236	AgreeMod	5	1	0	0	1	1	0	0	NA	1	1	1	1	0	0	0	1	0	0	0	1	5	5	0	1	1	0	4	TRUE	TRUE	0	1	0	0	0	0	0	1	1	12	TRUE	TRUE
237	AgreeMod	5	1	0	0	1	1	NA	NA	NA	0	0	0	1	0	0	0	1	0	0	0	1	2	2	0	2	1	0	5	FALSE	TRUE	0	1	0	0	1	0	1	1	0	11	TRUE	TRUE
238	AgreeStrong	5	1	1	0	1	1	0	1	1	0	0	0	1	0	0	0	0	0	0	0	0	2	2	1	5	0	0	5	TRUE	TRUE	0	1	1	0	1	0	1	1	1	13	TRUE	TRUE
239	NeutralNeg	3	1	0	0	0	1	1	0	NA	0	0	0	1	0	1	0	0	0	1	0	0	1	1	0	1	0	0	1	TRUE	FALSE	1	0	0	0	1	0	0	1	0	11	TRUE	TRUE
240	AgreeStrong	5	1	0	0	1	0	NA	NA	NA	0	0	0	0	0	0	0	0	0	0	0	0	5	5	0	3	0	0	6	TRUE	TRUE	1	0	0	1	1	0	0	1	1	13	TRUE	TRUE
241	AgreeMod	5	1	0	0	1	0	NA	NA	1	0	0	0	0	0	0	0	0	0	0	0	0	1	1	0	1	0	1	5	TRUE	TRUE	0	0	0	1	0	0	0	0	0	8	TRUE	TRUE
242	AgreeStrong	5	1	0	0	1	1	NA	NA	0	1	1	0	1	0	0	0	0	0	0	0	1	1	1	0	1	1	0	4	TRUE	TRUE	1	0	1	0	0	0	0	1	1	12	TRUE	TRUE
243	AgreeMod	5	1	0	0	1	1	NA	NA	NA	1	0	0	1	1	1	1	0	1	0	1	1	2	2	0	4	NA	1	5	FALSE	TRUE	1	0	0	0	1	1	1	1	1	12	TRUE	TRUE
244	AgreeStrong	5	0	1	0	0	0	0	1	1	0	0	0	1	0	0	0	0	0	0	0	0	2	2	0	3	0	0	4	TRUE	TRUE	1	0	0	0	0	0	0	1	1	12	TRUE	TRUE
245	AgreeLittle	5	0	1	1	1	0	0	0	0	0	1	0	1	0	0	0	0	0	0	0	1	7	7	1	7	0	0	6	FALSE	TRUE	0	1	0	0	0	0	0	1	0	10	TRUE	TRUE
246	AgreeStrong	5	1	0	0	1	0	NA	NA	NA	1	0	0	0	0	0	0	0	0	0	0	0	1	1	0	1	0	0	6	TRUE	TRUE	0	0	0	0	1	0	0	0	0	3	FALSE	TRUE
247	AgreeMod	2	1	0	0	1	1	NA	NA	0	1	0	1	1	0	0	0	0	0	0	0	0	4	4	0	1	NA	NA	6	FALSE	FALSE	0	1	0	0	1	0	0	1	1	12	TRUE	TRUE
248	AgreeMod	5	1	0	0	0	0	1	0	NA	1	1	0	1	0	0	0	0	0	0	0	0	1	1	1	5	1	0	6	FALSE	TRUE	0	1	0	0	0	0	0	1	1	12	TRUE	TRUE
249	AgreeStrong	5	1	1	0	1	1	NA	NA	0	0	0	0	1	0	0	0	0	0	0	0	0	3	3	0	2	1	0	5	TRUE	TRUE	1	0	0	0	0	0	0	0	0	8	TRUE	TRUE
250	NeutralNeg	5	1	0	0	1	1	NA	NA	0	1	0	0	1	0	0	0	0	0	0	0	0	1	1	NA	NA	1	0	4	TRUE	FALSE	1	1	0	0	1	0	1	1	0	10	FALSE	TRUE
251	AgreeStrong	3	1	0	0	1	1	NA	NA	0	1	0	0	0	0	0	0	0	0	0	0	0	5	5	1	6	NA	1	4	TRUE	FALSE	1	1	0	0	0	0	0	1	0	10	TRUE	TRUE
252	AgreeLittle	6	0	1	0	1	1	0	1	1	0	0	0	0	0	0	0	0	0	0	0	0	2	2	1	6	NA	1	4	FALSE	TRUE	1	0	0	1	0	0	0	1	1	12	TRUE	TRUE
253	AgreeStrong	5	1	0	0	1	0	NA	NA	0	0	0	0	1	0	0	0	0	0	0	0	0	5	5	0	2	0	0	4	TRUE	TRUE	1	0	0	0	0	0	0	1	0	11	TRUE	TRUE
254	AgreeStrong	5	1	0	0	0	1	NA	NA	0	0	0	0	0	0	0	0	0	0	0	0	0	1	1	0	4	NA	1	5	TRUE	FALSE	1	0	0	0	1	1	1	1	1	14	TRUE	TRUE
255	NeutralNeg	5	0	1	0	1	1	NA	NA	NA	0	0	1	1	0	1	0	0	1	0	0	0	4	4	1	5	0	0	6	FALSE	TRUE	0	0	0	0	1	1	1	1	1	14	TRUE	TRUE
256	AgreeMod	3	1	0	0	0	0	NA	NA	NA	0	0	0	1	0	0	0	0	0	0	0	0	1	1	0	3	0	0	5	TRUE	TRUE	1	0	0	0	1	0	0	1	1	12	TRUE	TRUE
257	AgreeMod	5	1	0	0	1	1	NA	NA	0	0	0	0	1	0	0	0	0	0	0	0	0	3	3	0	2	1	0	4	FALSE	TRUE	0	1	1	0	0	0	0	1	1	12	TRUE	TRUE
258	NeutralNeg	5	0	1	0	1	0	0	0	NA	1	0	0	1	0	0	0	0	1	0	0	0	5	5	0	4	1	0	6	TRUE	TRUE	0	0	0	1	0	0	0	1	1	13	TRUE	TRUE
259	AgreeStrong	5	1	0	0	0	1	1	0	1	0	0	0	0	0	0	0	0	0	0	0	0	1	1	1	5	NA	1	5	TRUE	TRUE	1	1	1	0	1	0	0	0	0	6	TRUE	TRUE
260	AgreeLittle	5	1	0	0	1	1	NA	NA	0	1	0	0	1	0	0	0	0	0	0	0	1	2	2	1	7	0	0	6	TRUE	TRUE	1	0	0	0	0	0	0	0	0	8	TRUE	TRUE
261	NeutralNeg	5	0	1	0	1	1	0	1	1	0	0	0	0	0	0	0	0	1	0	0	1	1	1	0	4	0	0	5	TRUE	TRUE	0	1	1	0	1	0	0	0	0	8	TRUE	TRUE
262	AgreeStrong	1	0	0	0	0	1	0	1	1	0	1	0	1	1	0	0	0	1	0	0	1	2	2	0	2	NA	1	3	TRUE	TRUE	0	0	0	0	1	0	0	0	0	6	TRUE	TRUE
263	AgreeStrong	5	1	0	0	0	1	NA	NA	0	0	0	0	1	0	0	0	0	0	0	0	0	4	4	0	2	0	0	6	TRUE	TRUE	0	0	0	0	1	0	1	1	1	12	TRUE	TRUE
264	NeutralNeg	5	1	0	1	1	0	NA	NA	NA	0	0	0	1	0	0	0	0	0	0	0	1	1	1	0	4	0	0	4	FALSE	FALSE	0	0	0	1	1	0	0	1	1	13	TRUE	TRUE
265	AgreeStrong	5	1	0	0	1	1	0	0	NA	0	0	0	1	0	0	0	0	0	0	0	1	5	5	1	5	1	0	5	TRUE	TRUE	1	0	0	0	0	0	0	1	0	11	TRUE	TRUE
266	AgreeStrong	6	0	1	0	1	0	NA	NA	1	0	0	1	1	0	0	0	0	0	0	0	1	4	4	1	7	NA	1	6	TRUE	TRUE	1	0	0	0	0	0	0	1	1	12	TRUE	TRUE
267	AgreeStrong	5	1	0	0	0	1	NA	NA	NA	0	0	0	0	0	0	0	0	0	0	0	0	1	1	0	4	1	0	6	TRUE	FALSE	0	0	0	1	0	0	0	1	1	13	TRUE	TRUE
268	AgreeStrong	5	1	0	0	0	1	NA	NA	NA	0	1	0	1	0	0	0	0	0	0	0	1	2	2	0	3	1	0	4	TRUE	FALSE	0	0	0	1	0	0	0	0	0	8	TRUE	TRUE
269	AgreeLittle	5	1	0	0	1	1	0	1	NA	1	1	1	1	1	1	0	1	1	1	0	1	7	7	0	1	1	0	6	FALSE	TRUE	0	1	1	0	0	0	0	1	1	13	TRUE	TRUE
270	AgreeStrong	2	1	0	0	1	1	NA	NA	NA	0	0	0	0	0	0	0	0	1	0	0	1	7	7	0	3	1	0	5	TRUE	TRUE	1	0	0	0	0	0	0	1	1	12	TRUE	TRUE
271	NeutralNeg	5	1	1	0	0	0	NA	NA	0	1	0	0	1	0	0	0	0	0	0	0	0	7	7	1	5	1	0	6	TRUE	FALSE	1	0	0	1	0	0	0	1	1	14	TRUE	TRUE
272	AgreeMod	6	1	0	0	1	1	0	1	1	0	0	0	1	0	0	0	0	1	0	0	1	1	1	0	2	0	0	5	FALSE	TRUE	0	0	1	0	1	0	1	1	0	11	TRUE	TRUE
273	AgreeStrong	5	0	0	0	0	0	1	0	1	1	0	0	1	0	0	0	0	1	0	0	0	2	2	1	5	1	0	6	TRUE	TRUE	1	1	0	0	0	0	0	1	1	13	TRUE	TRUE
274	AgreeStrong	5	1	1	0	0	1	1	0	1	0	0	0	1	0	0	0	0	0	0	0	0	1	1	1	7	NA	1	6	FALSE	FALSE	0	1	1	0	1	0	0	0	0	8	TRUE	TRUE
275	AgreeStrong	5	1	0	0	0	1	NA	NA	0	1	1	0	1	0	0	0	0	0	0	0	1	1	1	0	4	1	0	6	TRUE	TRUE	1	0	0	0	0	0	0	1	1	14	TRUE	TRUE
276	NeutralNeg	5	1	1	1	0	1	0	1	1	1	0	0	1	0	0	0	1	1	0	0	1	1	1	1	6	1	0	6	TRUE	TRUE	1	0	0	0	1	1	3	1	1	13	TRUE	TRUE
277	AgreeStrong	5	1	0	0	0	0	0	1	1	0	0	0	0	0	0	0	0	0	0	0	0	2	2	1	7	0	0	6	TRUE	TRUE	1	1	0	0	0	0	0	1	1	14	TRUE	TRUE
278	AgreeMod	2	1	0	0	0	1	NA	NA	NA	0	0	0	0	0	0	0	0	0	0	0	0	1	1	0	4	0	0	5	TRUE	FALSE	0	0	0	0	0	0	0	1	0	10	TRUE	FALSE
279	AgreeStrong	5	1	0	0	0	1	NA	NA	NA	0	0	0	1	0	0	0	0	0	0	0	1	1	1	0	1	1	0	2	TRUE	TRUE	1	1	0	0	0	0	0	1	0	10	TRUE	FALSE
280	AgreeStrong	5	1	0	0	0	0	0	1	1	1	0	0	1	0	1	0	0	1	0	0	0	3	3	1	6	1	0	5	FALSE	TRUE	1	1	0	0	1	0	1	1	0	11	TRUE	TRUE
281	AgreeStrong	5	1	0	0	1	1	NA	NA	NA	1	0	0	1	0	0	0	0	0	0	0	0	1	1	1	5	1	0	6	FALSE	FALSE	0	1	0	0	0	0	0	1	1	14	TRUE	TRUE
282	AgreeStrong	5	0	1	0	1	0	0	1	1	1	0	0	1	1	1	0	0	1	0	0	1	2	2	0	2	0	0	6	TRUE	TRUE	0	0	1	0	1	1	2	1	1	14	TRUE	TRUE
283	AgreeStrong	3	1	0	0	1	1	NA	NA	NA	0	0	0	1	0	0	0	0	0	0	0	0	1	1	1	6	NA	1	5	TRUE	FALSE	1	0	0	0	1	0	0	1	1	14	TRUE	FALSE
284	AgreeStrong	5	0	1	0	1	1	0	1	1	1	1	1	1	0	0	0	1	0	0	0	1	6	6	0	3	1	0	6	TRUE	FALSE	1	0	0	0	1	0	1	0	0	7	TRUE	TRUE
285	AgreeStrong	5	1	0	0	0	1	0	1	NA	0	0	0	0	0	0	0	0	0	0	0	0	1	1	0	4	0	0	5	FALSE	TRUE	0	1	0	0	1	0	0	1	0	11	TRUE	TRUE
286	AgreeStrong	2	1	0	0	1	1	NA	NA	NA	0	0	0	0	0	0	0	0	0	0	0	0	1	1	0	2	0	0	6	FALSE	TRUE	0	1	1	0	0	0	0	1	1	13	TRUE	TRUE
287	AgreeStrong	5	1	0	0	1	1	0	1	1	0	0	0	1	0	1	0	1	1	0	0	1	2	2	0	2	1	0	6	FALSE	TRUE	0	1	1	0	0	0	0	1	1	14	TRUE	TRUE
288	NeutralNeg	5	1	0	0	1	0	NA	NA	0	1	1	0	1	0	1	0	0	1	0	0	1	4	4	0	3	0	0	6	TRUE	TRUE	0	1	1	0	1	0	1	1	0	11	FALSE	TRUE
289	AgreeLittle	6	1	0	0	0	1	1	0	1	0	0	0	1	0	0	0	0	1	0	0	1	1	1	1	7	0	0	6	TRUE	TRUE	1	1	0	0	1	1	1	0	0	8	TRUE	FALSE
290	AgreeStrong	5	1	0	0	1	0	NA	NA	NA	0	0	0	1	0	0	0	0	0	0	0	0	1	1	0	2	1	0	4	TRUE	FALSE	1	1	0	0	1	0	0	0	0	7	TRUE	TRUE
291	AgreeStrong	5	1	0	0	0	1	NA	NA	0	0	0	0	1	0	0	0	0	0	0	0	0	1	1	0	2	0	0	5	FALSE	TRUE	0	1	0	0	0	0	0	1	0	11	TRUE	TRUE
292	NeutralNeg	5	1	1	0	0	1	0	1	1	0	0	0	1	0	0	0	0	0	0	0	0	7	7	1	7	0	0	6	FALSE	TRUE	0	0	0	0	1	0	1	1	1	14	TRUE	TRUE
293	AgreeStrong	1	1	0	0	1	1	0	1	1	0	0	0	0	0	0	0	0	0	0	0	0	1	1	0	1	0	0	6	TRUE	TRUE	1	1	0	0	0	0	0	0	0	6	TRUE	TRUE
294	AgreeStrong	5	0	0	0	1	0	0	1	1	0	0	0	1	0	0	0	0	1	0	0	1	2	2	0	3	1	0	6	FALSE	TRUE	0	0	1	0	0	0	0	0	0	9	TRUE	TRUE
295	AgreeMod	5	0	1	0	0	1	0	1	1	1	0	0	1	0	1	0	0	1	0	0	1	2	2	1	5	0	0	5	TRUE	TRUE	0	0	0	0	1	0	1	1	1	13	TRUE	TRUE
296	AgreeStrong	5	1	0	0	0	1	0	1	1	0	0	0	1	0	0	0	0	0	0	0	0	1	1	1	6	0	0	4	FALSE	TRUE	0	0	0	0	1	0	1	0	0	6	TRUE	TRUE
297	AgreeStrong	5	1	1	0	0	0	NA	NA	NA	0	0	0	1	0	0	0	0	1	0	0	0	1	1	0	1	0	0	6	TRUE	TRUE	0	0	0	0	0	0	0	1	1	12	TRUE	TRUE
298	AgreeStrong	5	1	0	0	0	0	1	0	0	0	0	0	0	0	0	0	0	0	0	0	0	2	2	1	7	0	0	6	TRUE	FALSE	1	0	0	0	1	0	0	0	0	8	TRUE	TRUE
299	AgreeStrong	3	1	0	1	1	1	1	0	0	0	0	0	1	0	0	0	1	0	0	0	0	6	6	1	5	1	0	6	FALSE	FALSE	1	0	0	0	0	0	0	1	1	14	TRUE	TRUE
300	AgreeStrong	1	0	1	1	1	1	0	1	NA	0	0	0	1	0	0	0	1	0	0	0	0	5	5	1	6	1	0	5	FALSE	FALSE	0	0	1	0	1	0	1	1	0	11	TRUE	TRUE
301	NeutralNeg	1	1	0	0	0	1	NA	NA	0	0	0	0	1	0	0	0	0	0	0	0	0	1	1	0	2	NA	1	5	TRUE	FALSE	1	0	0	1	1	0	0	1	0	11	FALSE	TRUE
302	AgreeStrong	5	1	0	0	1	1	NA	NA	NA	0	0	0	0	0	0	0	0	0	0	0	0	2	2	0	2	0	0	5	FALSE	TRUE	1	0	0	0	0	0	0	0	0	9	TRUE	TRUE
303	NeutralNeg	6	0	0	1	0	1	0	1	1	1	0	0	1	1	1	0	0	0	0	0	1	4	4	1	7	NA	1	6	FALSE	TRUE	0	0	0	0	0	0	0	1	0	11	FALSE	TRUE
304	AgreeStrong	5	0	1	0	0	1	1	0	NA	0	0	0	1	0	0	0	0	0	0	0	0	1	1	1	6	1	0	1	TRUE	TRUE	0	1	0	0	0	0	0	1	1	13	TRUE	FALSE
305	AgreeLittle	5	1	0	0	1	0	NA	NA	NA	1	1	1	1	1	1	0	0	1	0	0	0	7	7	1	7	1	0	6	TRUE	FALSE	1	1	0	0	0	0	0	1	0	11	TRUE	TRUE
306	AgreeStrong	5	1	0	0	1	1	NA	NA	0	1	0	0	1	0	1	0	0	0	0	0	1	7	7	1	7	1	0	6	TRUE	TRUE	1	0	0	0	0	0	0	1	1	14	TRUE	TRUE
307	AgreeLittle	5	0	1	0	1	1	0	0	0	1	1	1	1	0	0	0	0	0	0	0	1	4	4	1	5	1	0	6	TRUE	TRUE	1	0	0	0	1	0	1	1	1	12	TRUE	TRUE
308	AgreeStrong	5	0	0	0	1	1	0	1	1	0	0	0	0	0	0	0	0	0	0	0	0	3	3	1	5	NA	1	6	FALSE	TRUE	0	0	0	1	0	0	0	1	1	14	TRUE	TRUE
309	AgreeStrong	4	0	1	0	1	0	0	1	0	0	0	0	1	0	0	0	0	1	0	0	1	4	4	1	5	1	0	6	TRUE	FALSE	1	0	0	0	0	0	0	1	0	11	TRUE	TRUE
310	AgreeStrong	5	1	0	0	0	1	NA	NA	1	0	0	0	0	0	0	0	0	0	0	0	0	1	1	1	6	NA	NA	5	TRUE	TRUE	1	0	0	0	0	0	0	1	0	10	TRUE	TRUE
311	NeutralNeg	5	0	1	0	0	1	0	1	1	0	0	0	1	0	0	0	0	0	0	0	0	2	2	1	6	NA	1	2	TRUE	TRUE	0	1	0	0	0	0	0	1	0	10	TRUE	TRUE
312	AgreeStrong	5	0	1	1	0	1	NA	NA	NA	0	0	0	1	0	0	0	0	1	0	0	0	1	1	0	2	1	0	5	FALSE	TRUE	0	0	0	0	1	1	3	1	0	11	TRUE	TRUE
313	NeutralNeg	5	1	0	0	0	0	NA	NA	0	0	0	0	0	0	1	0	0	0	0	0	0	1	1	1	6	NA	1	2	TRUE	TRUE	1	1	0	0	1	0	1	1	1	12	TRUE	TRUE
314	AgreeStrong	3	0	1	0	1	1	0	1	NA	1	1	0	1	1	1	0	0	1	0	0	1	1	1	0	3	1	0	4	TRUE	FALSE	1	1	0	0	1	0	1	1	0	11	TRUE	TRUE
315	NeutralNeg	5	0	0	1	1	0	0	0	1	1	1	1	1	1	0	0	1	1	0	0	1	7	7	1	7	1	0	6	TRUE	TRUE	0	1	0	0	0	0	0	1	1	14	TRUE	TRUE
316	AgreeStrong	5	0	1	0	1	1	0	1	1	1	0	1	1	0	0	0	1	1	0	0	0	7	7	1	5	1	0	5	TRUE	FALSE	0	0	0	0	0	0	0	1	1	13	TRUE	TRUE
317	AgreeStrong	5	0	1	1	1	1	0	1	1	1	0	0	1	0	0	0	1	0	0	1	0	2	2	0	3	1	0	1	FALSE	FALSE	0	1	1	0	1	1	2	1	1	12	TRUE	TRUE
318	AgreeStrong	5	1	1	0	0	0	0	1	1	0	0	0	1	0	0	0	0	0	0	0	0	2	2	0	4	NA	1	3	TRUE	TRUE	1	0	0	0	1	1	2	1	0	10	TRUE	TRUE
319	AgreeMod	5	1	0	0	0	1	NA	NA	0	1	1	0	1	0	0	0	1	0	0	0	0	7	7	0	3	1	0	4	TRUE	FALSE	1	0	0	0	0	0	0	1	1	12	TRUE	TRUE
320	AgreeStrong	5	0	1	0	0	1	0	1	1	0	0	0	1	0	0	0	0	1	0	0	0	2	2	1	5	0	0	5	FALSE	TRUE	0	0	0	1	0	0	0	0	0	6	TRUE	TRUE
321	AgreeStrong	1	1	0	0	1	1	0	1	0	1	0	0	1	0	0	0	0	1	0	0	1	6	6	0	4	0	0	6	TRUE	TRUE	0	0	0	0	1	0	1	1	1	14	TRUE	TRUE
322	AgreeMod	3	1	0	0	1	1	NA	NA	NA	0	0	0	0	0	0	0	1	0	0	0	0	3	3	0	2	1	0	6	FALSE	FALSE	0	1	0	0	0	0	0	1	0	11	TRUE	TRUE
323	AgreeStrong	5	1	0	0	1	0	0	1	0	0	0	1	1	0	0	0	1	0	0	0	0	1	1	0	2	0	0	1	TRUE	FALSE	1	1	0	0	1	0	1	1	1	14	TRUE	TRUE
324	AgreeMod	5	0	0	0	0	1	0	0	1	0	0	0	0	0	0	0	0	0	0	0	0	6	6	0	4	0	0	6	TRUE	TRUE	0	0	1	0	1	0	0	1	1	12	TRUE	TRUE
325	AgreeStrong	5	0	1	0	0	1	0	1	1	0	0	0	1	0	0	0	0	0	0	0	0	4	4	0	1	NA	1	4	FALSE	TRUE	0	0	0	0	1	1	3	1	1	14	TRUE	TRUE
326	AgreeStrong	5	0	1	0	1	1	NA	NA	1	0	0	0	1	0	0	0	0	1	0	0	0	2	2	0	2	NA	1	5	FALSE	TRUE	0	1	0	0	1	0	1	1	1	12	TRUE	TRUE
327	AgreeMod	1	1	0	0	1	1	NA	NA	0	1	1	0	1	1	0	0	0	1	0	0	0	4	4	1	5	NA	1	NA	FALSE	TRUE	1	0	0	0	0	0	0	1	1	14	TRUE	TRUE
328	AgreeStrong	3	1	0	0	0	0	NA	NA	0	0	0	0	0	0	0	0	0	0	0	0	0	1	1	1	7	NA	0	6	TRUE	TRUE	1	0	0	0	0	0	0	1	0	10	TRUE	TRUE
329	NeutralNeg	5	0	0	0	1	0	0	1	1	0	0	0	0	0	0	1	0	0	0	0	0	7	7	1	7	NA	1	6	TRUE	TRUE	0	1	1	0	0	0	0	1	1	14	TRUE	TRUE
330	AgreeMod	1	0	1	1	1	0	0	1	0	1	1	0	1	0	0	0	0	1	0	0	0	6	6	1	6	NA	1	4	FALSE	FALSE	0	1	0	0	0	0	0	1	1	13	TRUE	TRUE
331	AgreeStrong	1	1	0	0	0	1	NA	NA	NA	0	0	0	1	0	0	0	0	0	0	0	0	2	2	0	4	NA	0	6	TRUE	TRUE	0	0	0	1	0	0	0	1	0	10	TRUE	TRUE
332	AgreeStrong	5	NA	1	0	1	1	0	0	NA	0	0	0	0	0	0	0	1	0	0	0	0	6	6	1	6	NA	1	5	FALSE	FALSE	0	0	0	0	0	0	0	0	0	8	FALSE	TRUE
333	AgreeStrong	5	0	1	0	1	1	0	1	1	0	0	0	0	0	0	0	0	0	0	0	0	3	3	0	3	1	0	2	FALSE	TRUE	0	0	0	0	0	0	0	0	0	8	FALSE	TRUE
334	AgreeStrong	5	1	0	1	1	1	1	0	1	0	0	0	1	0	0	0	0	1	0	0	1	1	1	0	1	1	0	5	TRUE	TRUE	0	1	0	1	1	0	0	1	1	14	TRUE	TRUE
335	AgreeStrong	6	1	0	0	0	1	0	1	NA	0	0	0	0	0	1	0	0	1	0	0	0	1	1	NA	NA	NA	1	NA	TRUE	TRUE	1	0	0	0	0	0	0	NA	NA	NA	FALSE	TRUE
336	AgreeLittle	5	1	0	0	1	1	0	0	1	1	0	0	0	0	0	0	0	1	0	0	0	1	1	1	6	1	0	5	TRUE	TRUE	0	0	0	0	0	0	0	1	1	12	TRUE	TRUE
337	AgreeStrong	5	1	0	0	1	0	1	0	0	0	0	0	1	0	0	0	0	0	0	0	0	2	2	1	5	NA	1	5	TRUE	TRUE	0	0	0	0	0	0	0	1	1	13	TRUE	TRUE
338	AgreeStrong	5	0	1	0	0	0	0	1	1	0	0	0	0	0	0	0	0	0	0	0	0	1	1	0	1	NA	1	6	TRUE	TRUE	0	0	0	0	1	0	0	1	1	14	TRUE	TRUE
339	AgreeStrong	1	1	0	0	1	1	NA	NA	0	0	0	0	0	0	0	0	0	0	0	0	1	1	1	0	3	NA	NA	4	TRUE	TRUE	1	0	0	0	1	0	1	0	0	9	TRUE	TRUE
340	AgreeLittle	5	1	0	0	0	1	NA	NA	0	0	0	0	1	0	0	0	0	0	0	0	0	1	1	1	7	1	0	5	TRUE	FALSE	1	1	0	0	1	0	2	1	1	12	TRUE	TRUE
341	AgreeStrong	6	0	1	1	1	1	0	1	0	0	0	0	1	0	0	0	0	1	0	0	0	6	6	1	7	1	0	6	TRUE	FALSE	0	0	0	1	0	0	0	0	0	4	TRUE	TRUE
342	NeutralNeg	5	1	0	0	1	1	NA	NA	0	0	0	0	1	0	0	0	0	0	0	0	1	2	2	0	4	1	0	6	TRUE	FALSE	0	1	0	0	0	0	0	0	0	9	TRUE	TRUE
343	NeutralNeg	5	1	0	0	1	0	NA	NA	1	0	0	0	1	1	0	0	0	1	0	0	0	4	4	0	2	0	0	5	TRUE	TRUE	0	1	0	0	1	0	0	1	0	11	FALSE	TRUE
344	NeutralNeg	6	1	0	0	0	0	0	1	NA	0	0	0	1	1	1	0	0	1	1	0	0	7	7	1	7	1	0	6	FALSE	TRUE	0	1	0	0	0	0	0	1	1	13	TRUE	TRUE
345	AgreeStrong	4	1	0	0	0	0	0	1	0	0	0	0	0	0	0	0	0	0	0	0	1	3	3	0	1	0	0	5	FALSE	TRUE	0	1	0	0	0	0	0	1	0	10	TRUE	TRUE
346	AgreeMod	5	1	0	0	0	1	0	1	1	0	0	0	0	0	0	0	0	0	0	0	0	4	4	1	6	NA	1	5	TRUE	TRUE	1	0	0	0	1	0	1	1	1	13	TRUE	TRUE
347	NeutralNeg	5	0	0	1	1	1	0	1	1	0	0	0	0	0	0	0	0	0	0	0	0	7	7	1	6	0	0	6	FALSE	TRUE	0	0	0	0	0	0	0	1	1	13	TRUE	TRUE
348	AgreeStrong	5	1	0	0	1	0	NA	NA	0	0	0	0	1	0	0	0	0	0	0	0	0	1	1	0	1	NA	1	2	TRUE	TRUE	1	1	0	0	0	0	0	1	1	14	TRUE	TRUE
349	AgreeStrong	5	1	0	0	0	1	NA	NA	1	1	1	0	1	0	0	0	0	1	0	0	0	4	4	1	5	NA	1	5	FALSE	TRUE	0	0	0	0	1	1	1	0	0	8	TRUE	TRUE
350	AgreeStrong	5	0	1	0	1	0	0	1	NA	1	0	0	1	0	0	0	0	1	0	0	0	2	2	0	3	0	0	5	FALSE	TRUE	0	0	0	0	0	0	0	0	0	8	TRUE	TRUE
351	AgreeStrong	1	0	0	0	1	1	0	0	NA	0	0	1	1	0	0	0	0	1	0	0	1	6	6	1	5	NA	1	5	FALSE	TRUE	1	0	0	0	0	0	0	1	1	13	TRUE	TRUE
352	AgreeStrong	5	0	1	1	0	0	1	0	NA	0	0	0	0	0	0	0	0	0	0	0	0	6	6	0	3	NA	1	6	TRUE	FALSE	0	0	0	0	0	0	0	1	1	12	TRUE	TRUE
353	AgreeStrong	5	1	0	0	0	1	NA	NA	1	0	0	0	1	0	0	0	0	1	0	0	1	3	3	0	4	NA	1	5	TRUE	TRUE	0	0	0	0	1	0	1	1	1	12	TRUE	TRUE
354	AgreeLittle	5	1	0	0	1	1	0	1	NA	1	0	0	1	0	1	0	1	0	0	0	0	3	3	1	7	1	0	4	FALSE	TRUE	0	1	1	0	0	0	0	1	1	14	TRUE	TRUE
355	AgreeStrong	5	1	1	0	1	1	NA	NA	0	0	0	0	1	0	0	0	0	0	0	0	1	5	5	0	2	0	0	4	FALSE	TRUE	0	0	0	1	0	0	0	0	0	4	TRUE	TRUE
356	AgreeStrong	5	0	1	0	1	0	0	1	1	0	0	0	1	1	0	0	0	0	0	1	0	3	3	0	4	0	0	NA	FALSE	TRUE	0	0	0	0	0	0	0	1	0	10	TRUE	TRUE
357	AgreeStrong	6	1	0	0	0	1	NA	NA	0	0	0	1	1	0	0	0	0	1	0	0	1	2	2	1	7	1	0	1	FALSE	FALSE	1	0	0	1	0	0	0	1	0	10	TRUE	TRUE
358	AgreeMod	1	0	1	0	0	0	1	0	NA	1	0	0	1	0	0	0	0	0	0	0	0	5	5	1	5	NA	1	6	FALSE	TRUE	0	0	1	0	0	0	0	1	1	12	TRUE	TRUE
359	NeutralNeg	5	0	1	0	1	0	0	1	NA	1	0	1	1	0	0	0	1	1	0	0	1	1	1	0	4	1	0	5	FALSE	TRUE	0	0	0	0	1	0	1	0	0	8	TRUE	TRUE
360	AgreeStrong	5	0	1	0	1	1	NA	NA	1	0	0	0	0	0	0	1	0	0	0	0	0	1	1	0	1	1	0	6	TRUE	TRUE	0	0	1	1	1	1	1	0	0	2	TRUE	TRUE
361	AgreeStrong	5	1	0	0	0	0	NA	NA	0	0	0	0	1	0	0	0	0	0	0	0	0	2	2	0	3	0	0	6	TRUE	FALSE	1	1	0	0	0	0	0	0	0	8	TRUE	TRUE
362	AgreeStrong	5	1	0	0	1	0	NA	NA	NA	0	0	0	0	0	0	0	0	0	0	0	0	1	1	0	4	0	0	6	TRUE	FALSE	1	1	0	0	1	0	0	0	0	4	TRUE	TRUE
363	AgreeMod	1	1	0	0	0	1	0	1	NA	1	0	0	0	0	0	0	0	0	0	0	0	7	7	0	4	0	0	4	FALSE	FALSE	0	0	0	1	0	0	0	1	1	12	TRUE	TRUE
364	AgreeStrong	5	1	0	0	1	1	0	1	NA	0	0	0	0	0	0	0	0	1	0	0	0	1	1	0	2	0	0	5	FALSE	TRUE	1	0	0	0	1	1	3	1	0	11	TRUE	TRUE
365	AgreeMod	5	1	0	0	0	1	0	1	1	1	0	0	1	0	1	0	0	0	0	0	1	1	1	0	3	1	0	4	TRUE	TRUE	1	1	0	0	0	0	1	1	0	10	TRUE	TRUE
366	AgreeMod	5	1	0	0	1	0	NA	NA	1	1	0	0	1	1	1	0	1	1	0	1	0	7	7	1	7	1	0	6	FALSE	FALSE	0	0	1	1	0	0	0	1	1	14	TRUE	TRUE
367	AgreeStrong	1	0	1	1	0	1	0	1	1	1	0	0	1	1	1	0	1	1	0	0	0	4	4	1	7	0	0	6	FALSE	FALSE	0	0	1	0	1	0	1	1	1	12	TRUE	TRUE
368	AgreeStrong	2	1	0	0	1	1	NA	NA	NA	0	0	0	0	0	0	0	0	1	0	0	0	1	1	1	6	0	0	1	TRUE	TRUE	1	0	0	0	1	0	1	1	1	14	TRUE	TRUE
369	AgreeStrong	3	1	0	0	1	1	0	1	1	1	1	0	1	0	0	0	0	1	0	0	1	4	4	1	6	NA	1	6	TRUE	TRUE	0	1	0	0	1	1	3	1	1	14	TRUE	TRUE
370	AgreeStrong	5	1	0	0	0	1	1	0	0	0	0	0	0	0	0	0	0	0	0	0	0	2	2	0	2	0	0	5	FALSE	TRUE	0	0	0	0	1	0	0	0	0	6	TRUE	TRUE
371	AgreeMod	5	0	1	0	1	0	0	1	0	1	1	0	1	0	0	0	0	1	0	0	1	5	5	1	5	0	0	6	TRUE	TRUE	0	0	0	0	0	0	0	1	1	14	TRUE	TRUE
372	AgreeStrong	1	1	0	0	1	1	NA	NA	NA	0	0	0	0	0	0	0	0	0	0	0	1	1	1	0	2	1	0	1	TRUE	FALSE	0	1	0	0	0	0	0	1	0	10	TRUE	FALSE
373	AgreeStrong	5	1	0	0	0	1	0	1	1	0	1	0	1	0	0	0	0	1	0	0	1	7	7	1	5	NA	1	6	TRUE	TRUE	0	0	1	0	0	0	0	1	1	14	TRUE	TRUE
374	AgreeMod	5	1	0	0	0	1	0	0	NA	0	0	0	0	0	0	0	0	0	0	0	0	4	4	1	5	NA	1	6	TRUE	FALSE	1	1	0	0	0	0	0	1	0	11	TRUE	TRUE
375	AgreeStrong	5	1	1	0	0	0	1	0	1	0	0	0	0	0	0	0	0	0	0	0	1	1	1	1	5	NA	1	4	TRUE	TRUE	1	0	0	1	1	0	0	1	1	12	TRUE	TRUE
376	AgreeStrong	5	1	0	0	0	1	NA	NA	NA	0	0	0	0	0	0	0	0	0	0	0	0	1	1	0	1	0	0	2	TRUE	TRUE	1	0	0	0	1	0	0	1	0	11	TRUE	TRUE
377	AgreeStrong	5	1	0	0	1	1	NA	NA	0	1	1	0	1	0	0	0	0	0	0	0	0	2	2	0	2	0	0	6	FALSE	TRUE	1	1	1	0	0	0	0	1	1	12	TRUE	TRUE
378	AgreeStrong	1	0	0	0	0	1	NA	NA	NA	0	0	0	0	0	0	0	1	0	0	0	1	1	1	0	3	1	0	5	FALSE	FALSE	0	0	0	0	1	0	1	1	0	11	TRUE	TRUE
379	AgreeStrong	5	1	0	0	1	0	0	0	NA	0	0	0	0	0	0	0	0	0	0	0	1	1	1	1	5	0	0	5	TRUE	FALSE	1	0	0	0	0	0	0	0	0	7	TRUE	TRUE
380	AgreeStrong	3	1	0	0	1	1	NA	NA	NA	0	0	0	1	0	0	0	0	0	0	0	1	1	1	1	5	0	0	6	FALSE	TRUE	0	0	0	0	1	0	0	1	1	14	TRUE	FALSE
381	AgreeStrong	5	1	0	0	0	1	NA	NA	NA	0	0	0	0	0	0	0	0	0	0	0	0	1	1	0	2	0	0	6	TRUE	TRUE	0	0	0	0	1	1	1	0	0	7	TRUE	TRUE
382	AgreeStrong	1	1	0	0	1	1	NA	NA	0	0	0	0	1	0	1	0	1	0	0	0	0	1	1	0	3	0	0	6	FALSE	TRUE	1	0	0	0	1	0	0	1	1	12	TRUE	TRUE
383	AgreeStrong	5	0	1	0	0	1	0	1	1	0	0	0	0	0	0	0	0	0	0	0	0	1	1	1	7	0	0	2	FALSE	FALSE	1	0	0	0	1	1	1	1	1	13	TRUE	TRUE
384	AgreeStrong	5	1	1	0	1	0	0	0	0	0	0	0	1	0	0	0	0	0	0	1	0	7	7	0	3	NA	1	6	FALSE	FALSE	1	0	0	0	0	0	0	1	1	14	TRUE	FALSE
385	AgreeStrong	5	1	0	0	0	1	0	1	1	1	1	1	1	0	1	0	0	1	0	0	1	4	4	0	1	1	0	4	TRUE	TRUE	0	0	0	0	1	0	1	0	0	3	TRUE	TRUE
386	AgreeStrong	5	0	1	0	0	1	0	1	NA	0	0	0	1	0	0	0	0	0	0	0	1	1	1	0	2	0	0	1	TRUE	TRUE	0	0	1	0	0	0	0	0	0	8	TRUE	TRUE
387	AgreeStrong	5	1	0	0	0	0	NA	NA	0	0	0	0	0	0	0	0	0	0	0	0	1	2	2	0	3	0	0	6	TRUE	TRUE	1	0	0	0	0	0	0	1	1	13	TRUE	TRUE
388	AgreeMod	5	0	1	1	1	1	NA	NA	NA	0	0	0	1	0	0	0	1	0	0	0	1	3	3	0	2	0	0	3	TRUE	FALSE	0	0	0	0	0	0	0	1	0	11	TRUE	FALSE
389	AgreeStrong	1	1	0	0	1	1	NA	NA	NA	0	0	0	0	0	0	0	0	0	0	0	1	1	1	0	2	NA	1	3	TRUE	TRUE	1	0	0	0	0	0	0	0	0	7	TRUE	FALSE
390	AgreeStrong	5	1	0	0	1	0	NA	NA	NA	0	0	0	1	0	0	0	0	0	0	0	1	1	1	1	6	NA	1	6	FALSE	TRUE	0	0	0	0	1	1	2	1	0	11	TRUE	TRUE
391	AgreeStrong	5	1	0	0	1	1	NA	NA	NA	0	0	0	1	0	0	0	0	0	0	0	0	1	1	0	3	NA	1	6	TRUE	TRUE	0	1	1	0	0	0	0	1	1	12	TRUE	TRUE
392	AgreeLittle	5	1	1	0	1	1	0	0	0	1	1	0	1	0	0	0	0	0	0	0	1	3	3	0	2	0	0	6	TRUE	FALSE	1	0	0	0	1	0	1	1	1	14	TRUE	TRUE
393	AgreeMod	5	1	0	0	0	1	NA	NA	NA	0	1	0	0	1	0	0	0	0	0	0	1	7	7	0	2	1	0	6	TRUE	TRUE	1	0	0	0	0	0	0	1	1	13	TRUE	TRUE
394	AgreeStrong	5	0	0	0	0	1	0	1	NA	0	0	0	0	0	0	0	0	0	0	0	0	1	1	0	1	1	0	6	TRUE	TRUE	0	0	0	0	0	0	0	1	1	12	TRUE	TRUE
395	AgreeStrong	2	1	0	1	1	1	NA	NA	NA	0	1	0	0	0	0	0	0	0	0	0	0	1	1	0	1	1	0	6	FALSE	TRUE	0	1	0	0	1	0	0	1	1	13	TRUE	TRUE
396	AgreeStrong	5	0	1	0	1	1	0	1	1	0	0	0	1	0	0	0	0	0	0	0	0	2	2	0	2	1	0	4	FALSE	TRUE	1	0	0	0	1	1	2	0	0	8	TRUE	TRUE
397	AgreeStrong	5	1	0	0	0	1	NA	NA	0	0	0	0	1	0	0	0	0	0	0	0	0	1	1	0	1	0	0	5	TRUE	TRUE	1	1	0	0	1	0	0	0	0	8	TRUE	TRUE
398	AgreeStrong	1	0	1	0	1	0	NA	NA	NA	1	0	1	0	0	0	0	0	1	0	0	1	1	1	0	1	0	0	6	TRUE	FALSE	0	0	0	1	0	0	0	1	1	14	TRUE	TRUE
399	AgreeStrong	5	1	0	0	1	0	0	1	0	1	0	1	1	0	0	0	0	1	0	0	0	1	1	0	1	0	0	1	TRUE	FALSE	0	1	1	0	1	1	1	0	0	7	TRUE	TRUE
400	AgreeStrong	1	0	0	0	0	1	0	1	NA	1	1	0	1	1	1	0	0	1	0	0	1	1	1	1	7	NA	1	4	FALSE	FALSE	1	0	0	0	1	1	1	1	1	14	TRUE	TRUE
401	AgreeMod	5	0	0	0	1	0	0	0	0	1	0	0	1	0	0	0	0	0	0	0	0	2	2	0	4	1	0	1	TRUE	TRUE	1	1	0	0	1	0	0	1	0	10	TRUE	TRUE
402	AgreeMod	3	1	0	0	0	0	NA	NA	0	0	0	0	1	0	0	0	0	1	0	0	0	7	7	1	7	NA	1	6	TRUE	TRUE	0	0	0	0	0	0	0	1	1	14	TRUE	TRUE
403	AgreeMod	1	0	0	0	1	1	NA	NA	0	0	0	0	1	1	1	0	0	1	0	0	0	1	1	1	6	NA	1	1	TRUE	FALSE	1	1	0	1	1	0	1	1	1	12	TRUE	TRUE
404	AgreeStrong	5	1	0	0	0	1	NA	NA	0	0	0	0	0	0	0	0	0	0	0	0	0	2	2	0	3	NA	1	4	TRUE	TRUE	1	1	0	0	1	1	3	0	0	9	TRUE	TRUE
405	AgreeMod	5	0	1	0	1	0	0	1	1	0	0	0	1	0	0	0	0	0	0	0	1	7	7	1	7	NA	1	5	TRUE	TRUE	0	0	0	0	0	0	0	1	1	14	TRUE	TRUE
406	AgreeStrong	2	1	0	0	1	1	NA	NA	NA	0	0	0	0	0	0	0	0	0	0	0	0	1	1	0	1	0	0	6	FALSE	FALSE	1	0	0	0	1	0	0	0	0	7	TRUE	TRUE
407	AgreeStrong	5	1	1	0	0	1	0	1	0	0	0	0	1	0	0	1	1	0	0	0	0	3	3	1	7	0	0	6	TRUE	FALSE	0	0	0	0	0	0	0	1	1	14	TRUE	TRUE
408	AgreeStrong	5	1	0	0	0	1	0	1	1	1	0	0	1	0	0	0	0	1	0	0	1	1	1	0	2	0	0	6	TRUE	TRUE	1	1	0	0	1	1	2	1	0	11	TRUE	TRUE
409	AgreeLittle	1	0	1	0	1	0	0	1	1	0	0	1	0	1	0	0	0	1	1	0	1	6	6	1	5	NA	1	1	TRUE	TRUE	0	1	0	0	1	0	1	1	0	11	TRUE	TRUE
410	AgreeStrong	4	1	0	0	1	1	0	1	NA	0	0	0	0	0	0	0	0	0	0	0	0	1	1	0	1	1	0	1	TRUE	TRUE	1	1	0	0	0	0	0	0	0	6	TRUE	TRUE
411	AgreeMod	5	1	0	0	1	1	NA	NA	0	1	0	0	1	0	0	0	0	0	0	0	1	6	6	NA	NA	1	0	4	TRUE	FALSE	0	1	1	0	0	0	0	1	1	14	FALSE	TRUE
412	AgreeStrong	5	0	1	0	1	1	0	1	1	0	0	0	0	0	0	0	0	1	0	0	0	1	1	1	6	NA	1	5	TRUE	TRUE	0	1	0	0	1	0	0	1	1	14	TRUE	TRUE
413	AgreeStrong	5	0	1	0	1	0	0	1	1	0	0	0	0	0	0	0	0	0	0	0	0	1	1	0	2	0	0	6	TRUE	TRUE	1	0	0	0	0	0	1	0	0	9	TRUE	TRUE
414	NeutralNeg	2	1	1	0	1	0	NA	NA	NA	1	1	1	0	0	0	1	0	1	0	0	0	7	7	1	5	NA	1	6	FALSE	FALSE	0	0	0	0	1	1	3	1	0	11	TRUE	TRUE
415	AgreeStrong	5	0	1	0	0	1	0	1	0	0	0	0	0	0	0	0	1	0	0	0	0	1	1	0	2	1	0	5	FALSE	TRUE	0	0	0	0	1	0	1	0	0	9	TRUE	TRUE
416	AgreeStrong	5	1	0	0	1	1	NA	NA	NA	0	0	0	1	0	0	0	0	1	0	0	0	1	1	1	6	NA	0	6	TRUE	TRUE	1	0	0	0	0	0	0	1	1	14	TRUE	TRUE
417	AgreeMod	6	1	0	0	1	0	0	1	NA	1	0	0	1	1	1	0	0	0	0	0	0	3	3	1	6	NA	1	6	TRUE	FALSE	0	0	0	0	0	0	0	1	1	14	TRUE	TRUE
418	AgreeStrong	5	1	0	0	1	1	NA	NA	NA	0	0	0	1	0	0	0	0	0	0	0	0	1	1	0	2	NA	1	6	FALSE	TRUE	0	0	0	0	1	1	1	0	0	9	TRUE	TRUE
419	AgreeStrong	5	1	0	0	0	0	NA	NA	NA	0	0	0	0	0	0	0	0	0	0	0	1	1	1	0	2	1	0	2	TRUE	TRUE	0	0	0	0	1	0	0	1	1	14	TRUE	TRUE
420	AgreeMod	5	0	1	0	1	1	NA	NA	1	0	0	1	1	0	0	0	1	0	0	0	1	6	6	0	4	0	0	5	FALSE	FALSE	0	1	1	0	0	0	0	1	1	12	TRUE	TRUE
421	AgreeStrong	5	1	0	0	0	1	NA	NA	NA	0	0	0	0	0	0	0	0	0	0	0	0	1	1	0	3	NA	1	4	FALSE	FALSE	0	1	0	0	0	0	0	1	1	12	TRUE	TRUE
422	AgreeStrong	5	0	1	0	1	1	NA	NA	1	0	0	0	0	0	0	0	0	0	0	0	0	1	1	1	7	NA	1	6	NA	TRUE	0	0	0	1	0	0	0	1	1	14	TRUE	TRUE
423	AgreeMod	5	1	0	0	1	0	NA	NA	NA	1	0	0	0	0	1	0	0	0	0	0	0	3	3	0	1	NA	1	6	TRUE	TRUE	0	1	0	0	0	0	0	1	1	12	TRUE	TRUE
424	AgreeStrong	5	0	1	0	1	1	NA	NA	NA	0	0	0	1	1	1	0	0	1	0	0	1	2	2	0	4	NA	1	2	FALSE	TRUE	0	1	0	0	1	1	1	1	1	14	TRUE	TRUE
425	AgreeStrong	5	0	1	1	1	1	1	0	1	0	0	0	1	0	0	0	0	1	0	0	0	7	7	1	6	1	0	6	FALSE	TRUE	1	0	0	0	0	0	0	0	0	7	TRUE	TRUE
426	AgreeStrong	5	0	1	0	0	1	0	1	1	0	0	0	1	0	0	0	0	0	0	0	0	4	4	0	4	1	0	6	TRUE	FALSE	1	1	1	0	0	0	0	1	1	14	TRUE	TRUE
427	AgreeStrong	5	1	1	0	1	1	NA	NA	NA	0	0	0	1	0	1	0	0	0	0	0	1	1	1	0	2	0	0	6	FALSE	FALSE	1	0	0	0	1	1	2	0	0	8	TRUE	TRUE
428	AgreeStrong	3	1	0	0	0	1	0	1	NA	1	0	1	1	1	1	0	0	1	0	0	1	5	5	0	1	NA	1	5	TRUE	TRUE	0	1	1	0	0	0	0	1	1	14	TRUE	FALSE
429	AgreeStrong	5	1	0	0	1	1	0	1	1	0	0	0	0	0	0	0	0	1	0	0	1	1	1	0	4	1	0	2	TRUE	TRUE	1	0	0	0	1	1	2	1	0	10	TRUE	TRUE
430	AgreeStrong	5	1	1	1	0	1	0	1	1	0	0	0	0	0	1	0	0	1	0	0	0	2	2	0	2	NA	1	6	TRUE	TRUE	0	0	0	0	1	0	1	1	1	13	TRUE	TRUE
431	AgreeMod	3	1	0	1	0	0	NA	NA	NA	1	1	0	0	0	0	0	0	1	0	0	0	7	7	0	4	1	0	NA	FALSE	TRUE	1	0	0	0	1	0	0	0	0	4	TRUE	FALSE
432	AgreeStrong	5	1	1	0	0	1	0	1	1	0	0	0	1	0	0	0	0	1	0	0	1	1	1	0	1	1	0	5	TRUE	TRUE	0	0	0	0	1	0	1	1	0	10	TRUE	TRUE
433	AgreeStrong	5	0	1	1	1	0	0	1	1	0	0	1	0	1	1	0	1	0	0	0	0	1	1	1	5	1	0	1	FALSE	TRUE	0	0	0	0	0	0	0	1	1	12	TRUE	TRUE
434	AgreeStrong	5	1	0	1	0	1	0	1	1	0	0	0	0	0	0	0	1	0	0	0	0	3	3	0	1	1	0	6	TRUE	TRUE	0	1	0	1	1	1	1	0	0	9	TRUE	TRUE
435	AgreeStrong	1	1	0	0	1	1	0	0	1	0	1	1	1	0	1	0	1	1	0	0	0	2	2	0	3	1	0	1	TRUE	TRUE	0	1	0	0	1	0	1	1	1	14	TRUE	TRUE
436	AgreeMod	5	0	1	0	0	1	0	1	1	0	0	0	1	0	0	0	0	1	0	0	1	2	2	0	4	1	0	5	TRUE	TRUE	0	0	0	0	1	1	3	1	1	12	TRUE	TRUE
437	AgreeMod	5	1	0	1	1	1	0	1	0	1	0	0	1	1	1	0	1	0	0	0	0	7	7	0	1	1	0	6	TRUE	FALSE	0	1	1	0	0	0	0	1	1	13	TRUE	TRUE
438	AgreeStrong	5	1	0	0	0	1	NA	NA	0	0	0	0	0	0	0	0	1	0	0	0	0	1	1	0	2	1	0	1	FALSE	TRUE	0	0	0	1	1	0	1	1	1	12	TRUE	TRUE
439	AgreeStrong	5	1	0	0	1	1	0	1	NA	1	0	0	1	1	1	0	0	1	0	0	0	2	2	0	1	1	0	2	TRUE	FALSE	1	0	0	0	1	0	1	1	1	14	TRUE	TRUE
440	AgreeStrong	5	1	0	0	1	1	0	1	NA	1	0	0	1	1	1	0	0	1	0	1	0	1	1	0	3	0	0	5	TRUE	TRUE	1	1	0	0	1	0	1	1	1	13	TRUE	TRUE
441	AgreeStrong	5	1	0	0	0	0	NA	NA	NA	0	0	0	1	0	0	0	0	0	0	0	0	2	2	0	4	0	0	5	TRUE	TRUE	1	1	0	0	0	0	0	1	0	10	TRUE	TRUE
442	AgreeStrong	5	1	0	0	0	1	1	0	1	0	0	0	0	0	0	0	0	0	0	0	0	1	1	0	2	1	0	1	TRUE	FALSE	0	1	0	0	0	0	0	1	0	10	TRUE	TRUE
443	AgreeStrong	5	1	0	0	0	1	0	0	NA	0	0	0	0	0	0	0	0	0	0	0	0	1	1	1	5	0	0	6	TRUE	TRUE	0	0	0	1	1	0	0	1	1	12	TRUE	FALSE
444	AgreeStrong	5	0	1	0	0	1	1	0	NA	0	0	0	1	0	0	0	0	0	0	0	0	4	4	1	7	NA	1	6	TRUE	TRUE	1	1	0	0	1	1	2	1	0	10	TRUE	TRUE
445	AgreeStrong	5	0	1	0	0	1	0	1	1	1	1	1	1	0	0	0	0	1	0	1	1	3	3	0	4	NA	NA	6	TRUE	TRUE	0	0	1	0	0	0	0	0	0	6	TRUE	TRUE
446	AgreeStrong	5	1	0	0	1	0	NA	NA	0	0	0	0	0	0	0	0	0	1	0	0	1	2	2	0	3	1	0	6	FALSE	TRUE	1	0	0	0	0	0	0	1	0	10	TRUE	TRUE
447	AgreeStrong	5	0	1	0	1	1	0	0	1	1	0	0	1	1	1	0	1	1	0	0	1	1	1	0	2	1	0	5	FALSE	FALSE	0	1	0	0	0	0	0	1	1	12	TRUE	TRUE
448	AgreeStrong	6	0	1	0	1	0	0	0	0	1	0	0	1	0	0	0	0	1	0	0	0	7	7	1	7	0	0	6	TRUE	TRUE	0	0	0	0	1	0	1	1	1	13	TRUE	TRUE
449	AgreeStrong	1	1	0	0	0	1	NA	NA	0	1	0	0	0	0	0	0	0	0	0	0	0	2	2	0	3	0	0	5	TRUE	FALSE	0	1	0	0	1	0	1	0	0	8	TRUE	TRUE
450	AgreeLittle	5	1	0	0	0	1	0	1	1	0	0	1	1	0	0	0	0	1	0	0	1	1	1	0	2	1	0	5	FALSE	TRUE	0	0	0	0	1	1	2	1	0	11	TRUE	TRUE
451	AgreeStrong	5	1	0	0	0	1	NA	NA	0	0	0	0	0	0	0	0	0	0	0	0	0	1	1	0	1	1	0	1	FALSE	FALSE	1	0	1	0	0	0	0	1	1	12	TRUE	TRUE
452	AgreeStrong	5	1	0	0	0	1	1	0	NA	0	1	0	0	0	0	0	0	1	0	0	1	1	1	0	4	0	0	5	TRUE	TRUE	0	0	0	0	1	0	0	1	1	14	TRUE	FALSE
453	AgreeStrong	5	1	0	0	0	1	NA	NA	NA	0	0	0	1	0	0	0	0	1	0	0	0	1	1	1	6	0	0	6	TRUE	TRUE	1	0	0	0	0	0	0	0	0	8	TRUE	TRUE
454	AgreeStrong	5	1	0	0	1	0	NA	NA	0	0	0	0	0	0	0	0	0	0	0	0	0	1	1	0	3	0	0	2	TRUE	TRUE	0	1	0	0	1	0	0	0	0	7	TRUE	TRUE
455	AgreeStrong	5	1	0	0	0	1	NA	NA	0	0	0	0	1	0	0	0	0	0	0	0	0	1	1	0	3	1	0	5	TRUE	TRUE	1	0	0	0	1	0	0	0	0	2	TRUE	TRUE
456	AgreeStrong	5	1	0	0	0	1	NA	NA	1	1	0	1	1	0	0	0	1	1	0	0	1	5	5	1	7	1	0	1	TRUE	TRUE	0	0	0	0	0	0	0	1	1	14	TRUE	TRUE
457	AgreeStrong	5	0	1	0	1	1	0	1	NA	1	0	0	1	0	0	0	0	0	0	0	0	4	4	1	7	1	0	6	FALSE	FALSE	0	0	1	0	0	0	0	0	0	8	TRUE	TRUE
458	AgreeStrong	5	1	0	0	0	1	0	1	1	0	0	0	1	0	0	0	0	0	0	0	0	1	1	0	4	0	0	6	TRUE	TRUE	1	0	0	0	0	0	0	1	0	11	TRUE	TRUE
459	AgreeStrong	5	0	1	0	0	1	0	1	1	0	0	0	1	0	0	0	0	1	0	0	1	1	1	0	2	NA	1	5	FALSE	TRUE	0	0	0	0	1	1	1	0	0	7	TRUE	TRUE
460	AgreeStrong	5	0	1	0	1	1	0	1	1	0	0	0	0	1	0	0	0	0	1	0	0	1	1	1	6	1	0	5	TRUE	TRUE	1	1	0	0	0	0	0	1	0	10	TRUE	TRUE
461	AgreeStrong	5	0	0	0	0	1	1	0	NA	0	0	0	1	1	1	0	1	0	0	0	0	1	1	1	7	1	0	6	TRUE	TRUE	1	0	0	0	1	0	1	1	1	12	TRUE	TRUE
462	NeutralNeg	3	1	0	0	1	1	NA	NA	NA	1	1	0	1	0	1	0	1	1	0	1	1	NA	NA	1	6	1	0	6	TRUE	TRUE	1	0	0	0	0	0	0	1	1	14	FALSE	TRUE
463	NeutralNeg	5	1	0	0	0	1	NA	NA	NA	0	0	0	0	0	0	0	0	1	0	0	0	3	3	0	4	0	0	4	TRUE	TRUE	1	1	0	0	1	0	1	1	1	12	FALSE	TRUE
464	AgreeMod	5	1	0	0	0	0	NA	NA	0	0	0	0	0	0	0	0	0	0	0	0	0	1	1	1	5	0	0	6	TRUE	TRUE	1	0	0	0	1	0	0	1	1	14	TRUE	FALSE
465	AgreeStrong	2	1	0	1	0	1	NA	NA	0	0	0	0	1	0	0	0	0	0	0	0	0	1	1	0	2	NA	1	6	FALSE	FALSE	0	1	0	0	1	0	0	0	0	9	TRUE	TRUE
466	AgreeStrong	3	1	0	0	0	0	0	1	0	1	1	0	1	0	0	0	0	0	0	0	0	2	2	1	7	NA	1	5	TRUE	FALSE	1	0	0	0	1	0	0	1	1	14	TRUE	TRUE
467	AgreeMod	5	1	0	0	0	0	0	1	1	1	0	1	1	0	0	0	0	0	0	0	0	2	2	0	1	0	0	6	FALSE	TRUE	1	0	0	0	0	0	0	1	1	12	TRUE	TRUE
468	AgreeMod	1	0	0	0	1	1	0	1	NA	0	0	0	1	1	0	0	0	0	0	0	0	2	2	0	3	0	0	6	FALSE	TRUE	0	1	1	0	1	0	0	1	0	11	TRUE	TRUE
469	AgreeStrong	5	1	0	0	0	1	1	0	0	0	0	0	0	0	0	0	0	0	0	0	0	1	1	1	5	NA	1	5	TRUE	TRUE	1	0	0	0	1	0	1	0	0	7	TRUE	TRUE
470	AgreeStrong	5	1	0	0	0	1	1	0	0	0	0	0	0	0	0	0	0	0	0	0	0	1	1	1	5	0	0	4	TRUE	FALSE	1	0	0	1	1	0	0	1	1	14	TRUE	FALSE
471	AgreeStrong	5	1	1	0	0	1	NA	NA	0	0	0	0	1	0	0	0	1	0	0	0	1	1	1	0	1	1	0	5	FALSE	FALSE	1	0	1	0	1	1	2	1	1	12	TRUE	TRUE
472	AgreeMod	5	0	1	0	0	1	1	0	1	1	0	0	1	0	0	0	1	0	0	0	0	2	2	0	2	1	0	5	TRUE	FALSE	0	0	0	0	0	0	0	1	1	13	TRUE	TRUE
473	AgreeStrong	5	1	1	0	1	1	0	1	1	1	1	0	0	0	0	0	0	0	0	0	0	1	1	0	1	0	0	6	TRUE	TRUE	0	1	0	0	1	0	0	1	1	14	TRUE	TRUE
474	AgreeStrong	5	0	1	0	1	1	0	1	NA	0	0	0	0	0	0	0	0	0	0	0	0	1	1	0	4	0	0	5	FALSE	TRUE	0	1	0	0	0	0	0	1	0	10	TRUE	TRUE
475	AgreeStrong	1	0	0	0	0	1	NA	NA	NA	0	1	0	1	0	0	0	0	1	0	0	1	2	2	1	6	NA	1	5	TRUE	FALSE	1	1	0	0	1	1	2	1	1	13	TRUE	TRUE
476	AgreeStrong	5	1	1	0	1	1	0	1	1	0	0	0	0	0	0	0	0	0	0	0	0	1	1	1	7	0	0	6	FALSE	TRUE	0	0	1	0	0	0	0	1	1	14	TRUE	TRUE
477	AgreeStrong	5	0	0	0	1	1	0	1	1	0	0	0	1	0	1	0	0	1	0	0	0	1	1	0	1	1	0	4	FALSE	TRUE	0	1	1	0	0	0	0	0	0	7	TRUE	TRUE
478	AgreeStrong	5	0	1	0	1	1	0	1	0	1	1	1	0	0	1	0	0	1	0	0	1	6	6	1	6	0	0	5	TRUE	TRUE	0	0	0	0	0	0	0	0	0	6	TRUE	TRUE
479	AgreeStrong	5	0	1	0	1	1	NA	NA	1	0	0	0	1	0	0	0	0	0	0	0	1	1	1	1	7	NA	1	6	TRUE	TRUE	1	0	0	0	0	0	0	0	0	9	TRUE	TRUE
480	AgreeStrong	2	1	0	0	0	1	NA	NA	NA	0	0	0	0	0	0	0	0	0	0	0	0	1	1	0	3	NA	1	NA	TRUE	FALSE	0	0	0	0	1	0	0	1	0	10	TRUE	FALSE
481	AgreeStrong	4	0	1	0	1	1	0	1	1	1	0	0	1	0	0	0	0	1	0	1	0	1	1	1	6	0	0	5	FALSE	TRUE	0	1	1	0	1	1	2	1	0	11	TRUE	TRUE
482	AgreeMod	5	0	1	1	1	1	0	1	1	1	0	0	1	1	1	0	0	1	0	0	0	2	2	1	5	NA	1	5	FALSE	TRUE	0	1	1	0	0	0	0	1	1	12	TRUE	TRUE
483	AgreeMod	5	0	1	0	1	1	0	1	1	0	0	0	0	0	0	0	0	0	0	0	0	2	2	0	2	0	0	6	FALSE	TRUE	1	0	0	1	0	0	0	0	0	6	TRUE	TRUE
484	AgreeStrong	5	1	0	0	1	0	0	1	NA	1	0	0	1	0	0	0	0	1	0	0	0	4	4	0	4	0	0	6	FALSE	TRUE	0	0	0	0	0	0	0	1	1	13	TRUE	TRUE
485	AgreeStrong	3	1	0	0	0	0	NA	NA	0	0	1	1	1	0	0	0	0	0	1	0	0	3	3	1	5	NA	1	NA	TRUE	TRUE	0	0	1	0	1	0	0	0	0	7	TRUE	TRUE
486	AgreeLittle	5	0	0	0	0	1	0	1	1	0	1	0	1	1	0	0	1	1	0	0	0	3	3	1	5	1	0	6	TRUE	TRUE	1	0	0	0	0	0	1	0	0	7	TRUE	TRUE
487	AgreeStrong	5	1	1	0	1	1	NA	NA	0	0	0	0	0	0	0	0	1	1	0	0	1	1	1	0	1	1	0	6	TRUE	FALSE	1	0	0	0	0	0	0	1	1	13	TRUE	TRUE
488	AgreeStrong	1	0	0	0	1	1	0	1	1	0	0	0	1	0	1	0	0	0	0	0	0	1	1	0	3	1	0	4	TRUE	FALSE	1	0	0	1	0	0	0	0	0	3	TRUE	TRUE
489	AgreeStrong	5	1	0	0	1	0	0	1	0	1	0	0	1	0	1	0	0	0	0	0	0	7	7	1	5	NA	1	6	FALSE	FALSE	0	0	0	0	0	0	0	1	1	14	TRUE	TRUE
490	AgreeMod	5	0	1	0	1	0	0	1	1	0	0	0	1	0	0	0	0	0	0	0	0	1	1	1	5	NA	1	2	FALSE	TRUE	0	1	0	0	1	0	1	1	1	13	TRUE	TRUE
491	AgreeStrong	5	1	0	0	0	1	NA	NA	1	0	0	0	1	0	0	0	0	0	0	0	0	1	1	1	7	NA	1	5	FALSE	TRUE	0	1	1	0	1	1	1	1	1	13	TRUE	TRUE
492	AgreeStrong	1	1	1	0	1	1	0	1	0	1	0	0	0	0	1	1	0	0	0	0	0	4	4	0	4	NA	1	6	TRUE	FALSE	0	0	0	1	0	0	0	0	0	7	TRUE	TRUE
493	AgreeMod	5	0	1	0	0	1	0	1	1	0	0	0	0	0	0	0	0	0	0	0	0	1	1	0	2	NA	1	5	TRUE	TRUE	0	0	0	0	1	1	2	1	0	10	TRUE	TRUE
494	AgreeStrong	5	1	0	0	1	1	NA	NA	0	0	0	0	0	0	0	0	0	0	0	0	0	1	1	0	2	0	0	2	TRUE	FALSE	0	0	1	0	0	0	0	1	0	10	TRUE	TRUE
495	AgreeMod	1	0	0	0	1	0	1	0	0	1	0	1	1	0	0	0	0	1	1	0	1	5	5	0	2	NA	1	4	TRUE	FALSE	0	0	0	1	0	0	0	1	0	11	TRUE	TRUE
496	AgreeStrong	5	0	1	0	0	1	0	1	1	0	0	0	0	0	0	0	0	0	0	0	0	1	1	0	3	NA	1	5	FALSE	TRUE	0	0	0	0	1	0	2	1	1	12	TRUE	TRUE
497	NeutralNeg	5	NA	1	0	0	0	0	1	1	1	0	0	1	0	0	0	0	0	0	0	0	3	3	0	4	1	0	4	TRUE	FALSE	0	0	0	0	1	0	1	1	1	14	FALSE	TRUE
498	AgreeStrong	5	1	0	0	0	0	0	1	NA	0	0	0	0	0	0	0	0	0	0	0	0	1	1	1	7	1	0	5	TRUE	TRUE	1	0	0	0	1	0	0	1	1	12	TRUE	TRUE
499	AgreeStrong	6	0	1	0	0	1	1	0	1	0	0	0	0	0	0	0	0	0	0	0	0	3	3	0	2	0	0	4	TRUE	TRUE	0	0	0	0	1	0	1	1	0	11	TRUE	TRUE
500	AgreeStrong	5	1	0	0	1	0	0	1	1	0	0	0	1	0	0	0	0	0	0	1	0	3	3	0	1	0	0	5	TRUE	TRUE	1	0	0	0	1	0	0	0	0	4	TRUE	TRUE
501	AgreeStrong	5	0	1	0	1	1	0	1	1	1	0	1	1	0	0	1	0	1	0	0	0	7	7	0	2	0	0	6	FALSE	TRUE	0	0	0	0	0	0	0	1	1	13	TRUE	TRUE
502	AgreeMod	6	1	1	0	1	1	0	1	1	1	0	1	1	1	1	0	0	1	0	0	1	6	6	1	7	NA	1	6	TRUE	TRUE	1	1	1	0	1	1	2	1	1	14	TRUE	TRUE
503	NeutralNeg	5	1	0	0	1	1	1	0	0	0	0	0	0	0	0	0	0	0	0	0	0	2	2	0	4	1	0	4	TRUE	FALSE	1	0	0	0	1	0	1	1	0	11	TRUE	TRUE
504	NeutralNeg	5	1	0	0	0	0	NA	NA	NA	1	0	0	1	0	0	1	0	0	0	0	1	1	1	1	7	0	1	6	FALSE	TRUE	1	0	0	0	1	0	0	1	1	12	TRUE	TRUE
505	AgreeStrong	2	1	1	0	1	1	NA	NA	NA	0	0	0	1	0	0	0	0	1	0	0	1	1	1	0	1	0	0	2	NA	FALSE	1	0	0	0	0	0	0	0	0	7	TRUE	TRUE
506	AgreeStrong	2	1	0	0	1	0	0	1	0	1	0	0	1	0	1	0	1	1	0	0	1	7	7	1	6	NA	1	6	TRUE	TRUE	0	0	0	0	0	0	0	1	1	13	TRUE	TRUE
507	NeutralNeg	1	1	0	0	1	1	0	0	NA	1	0	0	1	0	0	0	0	0	0	0	1	1	1	1	6	0	0	6	TRUE	TRUE	0	0	0	0	1	0	0	1	1	13	TRUE	TRUE
508	AgreeStrong	5	0	1	0	1	0	NA	NA	1	0	0	0	0	0	0	0	0	0	0	0	0	1	1	1	7	0	0	6	TRUE	FALSE	0	1	1	0	0	0	0	0	0	8	TRUE	TRUE
509	AgreeStrong	5	1	0	0	0	1	1	0	1	1	0	0	0	0	0	0	0	0	0	0	1	1	1	1	6	1	0	6	TRUE	TRUE	1	1	0	0	1	0	1	0	0	9	TRUE	TRUE
510	AgreeStrong	5	1	0	0	0	1	0	1	NA	0	0	0	1	0	0	0	0	1	0	0	0	1	1	0	3	0	0	3	TRUE	TRUE	1	1	0	0	1	0	0	1	1	12	TRUE	TRUE
511	AgreeStrong	3	1	0	0	0	1	NA	NA	0	0	0	0	1	0	0	0	0	0	0	0	0	5	5	1	6	NA	1	5	TRUE	TRUE	0	0	1	0	1	0	0	1	1	13	TRUE	TRUE
512	AgreeStrong	5	1	0	0	0	1	NA	NA	0	0	0	0	0	0	0	0	0	0	0	0	0	1	1	0	2	0	0	NA	FALSE	FALSE	0	0	0	0	1	0	1	1	1	13	TRUE	TRUE
513	AgreeLittle	1	0	1	0	1	1	0	0	NA	1	0	0	1	0	0	0	0	1	0	0	0	1	1	0	4	NA	1	3	FALSE	TRUE	0	0	0	0	1	0	1	1	1	12	TRUE	TRUE
514	AgreeMod	1	1	0	0	1	0	0	0	0	0	0	0	1	0	0	0	1	0	0	0	0	1	1	0	3	1	0	3	FALSE	TRUE	1	0	0	0	0	0	0	1	1	13	TRUE	TRUE
515	AgreeLittle	5	0	1	0	1	1	NA	NA	NA	1	0	0	1	0	0	0	0	0	0	0	0	4	4	0	2	NA	1	6	FALSE	TRUE	1	0	0	0	0	0	0	1	0	11	TRUE	TRUE
516	NeutralNeg	6	0	0	0	0	1	0	1	1	0	0	0	0	0	0	0	0	0	0	0	0	1	1	1	7	NA	1	1	FALSE	TRUE	0	1	0	0	1	0	1	1	1	13	TRUE	TRUE
517	AgreeStrong	5	1	0	0	1	0	NA	NA	0	0	0	0	1	0	0	0	0	0	0	0	0	1	1	0	4	NA	1	4	FALSE	TRUE	1	0	1	0	1	1	1	0	0	5	TRUE	TRUE
518	AgreeStrong	5	0	1	0	0	1	0	1	1	0	0	0	0	1	0	0	0	1	0	0	1	2	2	0	3	0	0	5	TRUE	TRUE	0	0	1	0	1	0	0	0	0	8	TRUE	TRUE
519	AgreeStrong	6	1	0	0	0	1	1	0	0	0	0	0	0	0	0	0	0	0	0	0	0	1	1	0	1	0	0	2	TRUE	TRUE	1	0	0	1	1	0	0	1	1	13	TRUE	TRUE
520	AgreeStrong	5	1	0	0	1	1	NA	NA	NA	0	0	0	1	0	0	0	0	0	0	0	1	6	6	1	5	0	0	6	FALSE	TRUE	0	0	1	0	0	0	0	1	0	11	TRUE	TRUE
521	AgreeStrong	5	1	0	0	1	1	NA	NA	0	0	1	0	1	0	0	0	0	0	0	0	1	1	1	1	6	0	0	4	TRUE	TRUE	1	1	0	0	0	0	0	1	0	11	TRUE	TRUE
522	NeutralNeg	5	0	1	0	0	1	1	0	1	0	0	0	0	0	0	0	0	0	0	0	0	6	6	1	6	1	0	6	TRUE	TRUE	0	0	1	0	0	0	0	1	1	13	TRUE	TRUE
523	AgreeMod	5	1	0	0	1	1	0	1	NA	0	0	0	1	0	0	0	0	0	0	0	1	1	1	1	5	1	0	1	TRUE	TRUE	0	0	0	0	1	0	1	1	0	11	TRUE	TRUE
524	AgreeStrong	2	1	0	0	0	1	NA	NA	0	0	0	0	0	0	0	0	0	0	0	0	0	1	1	0	4	0	0	4	TRUE	TRUE	1	0	0	0	0	0	0	0	0	8	TRUE	TRUE
525	AgreeStrong	5	1	0	1	0	1	0	1	1	0	0	0	0	0	1	0	1	0	0	1	0	1	1	0	4	1	0	1	TRUE	TRUE	1	0	0	0	0	0	0	0	0	6	TRUE	TRUE
526	AgreeStrong	4	1	0	0	1	1	0	1	0	0	0	0	0	0	0	0	0	0	0	0	0	1	1	0	4	1	0	6	FALSE	TRUE	1	0	0	0	0	0	0	1	1	13	TRUE	TRUE
527	AgreeStrong	5	1	0	0	0	0	0	1	1	0	0	0	0	0	0	0	0	0	0	0	0	6	6	0	3	NA	1	5	FALSE	TRUE	0	0	0	0	1	0	0	1	0	10	TRUE	TRUE
528	AgreeMod	5	0	1	0	1	0	NA	NA	NA	0	0	0	0	0	0	0	0	0	0	0	0	1	1	0	3	NA	1	3	TRUE	TRUE	0	0	0	0	0	0	0	1	0	10	TRUE	TRUE
529	AgreeStrong	1	0	0	0	0	1	1	0	0	1	1	0	1	1	0	0	0	1	0	0	1	1	1	0	1	0	0	1	TRUE	TRUE	0	0	1	0	0	0	0	1	1	14	TRUE	TRUE
530	AgreeStrong	5	1	0	0	0	1	NA	NA	0	0	0	0	0	0	0	0	0	0	0	0	0	1	1	0	4	NA	1	5	TRUE	TRUE	1	0	0	0	0	0	1	0	0	8	TRUE	FALSE
531	AgreeStrong	5	1	0	0	0	0	NA	NA	NA	0	0	0	0	0	0	0	0	1	0	0	1	2	2	1	6	1	0	2	TRUE	FALSE	1	0	0	0	0	0	0	1	1	12	TRUE	TRUE
532	AgreeStrong	1	1	0	0	0	1	1	0	0	0	0	0	1	0	0	0	0	0	0	0	0	4	4	1	7	0	0	6	FALSE	TRUE	0	0	1	0	0	0	0	1	1	12	TRUE	TRUE
533	AgreeStrong	5	1	1	0	0	1	0	1	NA	0	0	0	1	0	0	0	0	0	0	0	0	1	1	0	4	1	0	4	TRUE	TRUE	0	0	0	0	0	0	0	1	0	10	TRUE	TRUE
534	AgreeMod	5	0	1	0	0	1	NA	NA	NA	0	0	0	1	0	0	0	0	0	0	0	1	7	7	0	4	1	0	5	TRUE	FALSE	0	0	1	0	1	0	0	0	0	8	FALSE	TRUE
535	AgreeStrong	3	1	0	0	1	1	0	1	NA	1	1	0	1	0	0	0	0	0	0	0	0	5	5	0	1	1	0	2	FALSE	TRUE	0	0	0	0	1	0	0	1	0	10	TRUE	TRUE
536	AgreeStrong	5	0	1	0	0	1	1	0	1	0	0	0	1	0	0	0	1	1	0	0	1	1	1	0	3	1	0	4	TRUE	TRUE	0	0	0	0	0	0	0	0	0	8	TRUE	TRUE
537	AgreeMod	5	1	0	0	1	1	0	1	NA	1	0	1	1	0	0	0	0	1	0	0	1	1	1	1	5	NA	1	6	TRUE	TRUE	0	0	0	0	0	0	0	1	1	14	FALSE	TRUE
538	AgreeStrong	5	1	0	0	0	0	0	1	1	1	0	0	1	0	0	0	0	0	0	0	0	1	1	0	2	0	0	NA	TRUE	TRUE	0	0	0	0	0	0	0	1	1	13	TRUE	TRUE
539	AgreeLittle	5	0	1	0	1	1	0	1	1	1	1	1	1	0	0	0	1	1	0	0	1	2	2	0	4	1	0	1	FALSE	TRUE	0	0	1	0	0	0	0	1	0	11	TRUE	TRUE
540	AgreeStrong	5	1	0	0	0	1	NA	NA	0	1	0	1	1	1	0	0	0	0	0	0	0	2	2	0	2	0	0	6	FALSE	TRUE	1	0	0	0	1	0	0	1	1	14	TRUE	TRUE
541	AgreeMod	5	1	0	0	0	0	NA	NA	0	1	0	0	1	0	0	0	0	0	0	0	0	2	2	1	6	0	1	5	TRUE	TRUE	0	0	0	0	1	1	3	1	1	12	TRUE	TRUE
542	AgreeStrong	2	1	0	0	1	1	NA	NA	0	0	1	0	1	1	0	0	0	0	0	0	1	2	2	1	7	1	0	6	TRUE	FALSE	0	0	0	0	0	0	0	1	1	14	TRUE	TRUE
543	NeutralNeg	3	1	1	0	1	1	NA	NA	NA	1	0	1	1	1	1	0	0	1	0	0	1	7	7	1	6	NA	1	6	FALSE	TRUE	1	0	0	0	1	1	1	1	1	12	TRUE	FALSE
544	AgreeStrong	5	1	0	0	0	1	NA	NA	0	0	0	0	1	0	0	0	0	0	0	0	1	1	1	0	3	NA	1	6	TRUE	FALSE	1	0	0	0	1	1	1	1	0	10	TRUE	TRUE
545	AgreeStrong	1	0	0	0	1	1	0	1	NA	0	0	0	0	0	0	0	0	1	1	0	0	3	3	1	6	NA	1	5	FALSE	TRUE	0	0	0	0	0	0	0	1	1	14	TRUE	TRUE
546	AgreeStrong	2	1	0	0	1	1	0	0	0	1	1	0	0	0	0	0	0	1	0	0	1	4	4	0	1	0	0	6	TRUE	TRUE	0	1	1	0	1	0	2	1	1	13	FALSE	TRUE
547	AgreeMod	5	1	1	1	1	1	NA	NA	NA	1	0	0	1	0	0	0	1	0	0	0	0	2	2	1	5	1	0	4	FALSE	FALSE	0	0	1	0	0	0	0	1	1	13	TRUE	FALSE
548	AgreeStrong	2	1	0	0	1	1	0	1	0	0	0	0	0	0	0	0	0	1	0	0	0	2	2	0	2	1	0	6	FALSE	FALSE	0	1	1	0	0	0	0	1	1	13	TRUE	TRUE
549	NeutralNeg	5	1	0	0	1	1	0	0	1	0	0	0	1	0	0	0	0	0	0	0	0	1	1	0	3	NA	1	5	TRUE	TRUE	0	0	0	0	1	0	0	1	0	10	TRUE	FALSE
550	NeutralNeg	5	1	0	1	0	0	0	1	1	0	0	0	0	0	0	0	0	0	0	0	0	1	1	0	2	0	1	4	FALSE	TRUE	0	1	0	0	0	0	1	1	1	13	FALSE	TRUE
551	NeutralNeg	6	1	0	0	0	0	1	0	NA	0	0	0	0	0	0	0	0	0	0	0	0	1	1	NA	NA	0	0	5	TRUE	TRUE	1	1	0	0	1	1	1	0	0	8	FALSE	FALSE
552	AgreeStrong	5	1	0	0	1	0	0	0	0	0	0	0	1	0	0	0	0	1	0	0	0	2	2	0	2	0	0	5	TRUE	TRUE	1	0	1	0	1	0	0	0	0	8	TRUE	TRUE
553	AgreeStrong	5	1	0	0	0	1	0	1	NA	0	0	0	0	0	0	0	0	0	0	0	0	4	4	0	2	0	0	6	TRUE	TRUE	0	0	0	0	1	1	1	1	1	14	TRUE	TRUE
554	AgreeLittle	5	0	1	0	1	1	0	1	1	0	0	0	1	0	1	0	1	1	0	0	0	6	6	1	7	1	0	6	FALSE	TRUE	0	0	0	0	0	0	0	1	1	14	TRUE	TRUE
555	AgreeMod	5	1	0	0	1	1	0	1	NA	0	0	1	1	0	0	0	0	0	0	0	0	2	2	0	2	1	0	4	TRUE	TRUE	0	0	1	0	1	0	1	1	0	11	TRUE	TRUE
556	AgreeStrong	5	1	0	0	0	1	0	1	1	0	0	0	1	0	0	0	0	0	0	0	0	1	1	0	1	0	0	6	FALSE	TRUE	0	0	0	0	0	0	0	1	0	10	TRUE	TRUE
557	AgreeStrong	5	0	1	0	0	1	0	0	1	0	0	0	0	0	1	0	0	1	0	0	0	1	1	1	6	0	0	3	TRUE	TRUE	1	0	0	0	0	0	0	1	0	10	TRUE	TRUE
558	NeutralNeg	5	1	1	1	0	1	NA	NA	NA	0	0	0	1	0	0	0	0	0	0	0	0	3	3	1	6	1	0	5	TRUE	TRUE	1	0	0	0	0	0	0	1	0	10	FALSE	FALSE
559	AgreeStrong	3	1	0	0	0	1	NA	NA	0	0	0	0	1	0	0	0	0	0	0	0	0	1	1	1	7	NA	1	1	TRUE	FALSE	1	0	0	0	1	1	1	0	0	8	TRUE	FALSE
560	AgreeStrong	2	1	0	0	1	1	NA	NA	NA	0	0	0	0	0	0	0	1	0	0	0	0	1	1	0	1	0	0	5	FALSE	TRUE	0	0	0	0	0	0	0	1	0	10	TRUE	TRUE
561	AgreeStrong	5	1	0	0	1	1	NA	NA	0	0	0	0	0	0	0	0	0	0	0	0	0	1	1	0	4	1	0	2	TRUE	TRUE	1	0	0	0	0	0	1	1	0	11	TRUE	FALSE
562	AgreeStrong	5	1	0	0	0	1	NA	NA	NA	0	0	0	0	0	0	0	0	0	0	0	0	3	3	1	7	NA	1	5	FALSE	TRUE	0	0	0	0	1	0	0	1	1	13	TRUE	TRUE
563	AgreeStrong	1	0	0	0	1	1	0	0	NA	0	0	0	0	0	0	0	0	0	0	0	1	5	5	0	4	0	0	4	FALSE	TRUE	0	1	1	0	0	0	0	0	0	9	TRUE	TRUE
564	AgreeMod	5	0	1	0	1	0	0	1	1	1	1	1	1	1	0	0	0	1	0	0	1	NA	NA	1	7	1	0	6	FALSE	TRUE	1	1	0	0	0	0	0	1	1	13	FALSE	TRUE
565	AgreeStrong	5	0	1	0	1	0	0	0	1	0	0	0	1	0	0	0	0	0	0	0	0	1	1	0	1	NA	1	6	FALSE	FALSE	0	0	0	0	1	1	1	1	1	13	TRUE	TRUE
566	AgreeStrong	5	1	0	0	0	0	NA	NA	0	0	0	0	1	0	0	0	1	0	0	0	0	1	1	0	1	1	0	2	FALSE	TRUE	0	1	0	0	1	1	1	1	1	12	TRUE	TRUE
567	AgreeMod	4	1	0	0	0	1	1	0	NA	0	0	0	0	0	0	0	0	0	0	0	0	1	1	1	6	NA	1	5	FALSE	FALSE	1	0	0	0	0	0	0	0	0	9	TRUE	TRUE
568	NeutralNeg	5	1	0	0	0	0	NA	NA	1	0	0	0	1	0	0	0	0	0	0	0	0	1	1	0	4	1	0	NA	TRUE	FALSE	0	0	0	0	1	1	2	0	0	6	TRUE	FALSE
569	AgreeStrong	5	0	1	1	0	0	0	1	0	1	0	0	0	0	1	0	0	0	0	0	0	1	1	1	5	NA	1	1	FALSE	TRUE	1	0	0	1	1	1	2	1	0	10	TRUE	TRUE
570	AgreeStrong	5	1	0	0	1	0	NA	NA	NA	0	0	0	1	0	0	0	0	0	0	0	0	2	2	0	2	1	0	3	TRUE	FALSE	0	0	0	0	0	0	0	1	0	11	TRUE	TRUE
571	NeutralNeg	5	1	0	0	0	0	NA	NA	0	0	0	0	0	0	0	0	0	0	0	0	0	1	1	0	4	1	0	6	FALSE	FALSE	0	0	0	0	0	0	0	1	1	14	FALSE	TRUE
572	AgreeStrong	2	1	0	0	1	0	NA	NA	NA	1	0	0	1	0	1	0	0	0	0	0	0	1	1	0	1	0	0	6	FALSE	FALSE	1	0	0	0	0	0	0	0	0	2	TRUE	TRUE
573	AgreeStrong	5	0	1	0	0	1	1	0	1	0	0	0	0	0	0	0	0	0	0	0	0	3	3	0	4	NA	1	1	FALSE	TRUE	0	1	1	0	1	1	3	1	0	11	TRUE	TRUE
574	AgreeLittle	3	0	0	0	1	1	NA	NA	NA	0	1	0	1	0	1	0	1	0	0	1	1	4	4	1	7	0	0	4	TRUE	TRUE	1	0	0	1	0	0	0	1	1	13	TRUE	TRUE
575	AgreeStrong	5	1	0	1	0	0	NA	NA	NA	0	0	0	0	0	0	0	0	0	0	0	0	1	1	1	5	NA	1	6	TRUE	TRUE	1	0	0	0	0	0	0	1	1	14	TRUE	TRUE
576	AgreeStrong	5	0	0	0	0	0	0	1	NA	0	0	0	1	0	0	0	0	1	0	1	0	3	3	1	6	0	0	5	FALSE	FALSE	0	0	0	0	1	1	3	1	1	13	TRUE	TRUE
577	AgreeStrong	5	0	1	0	0	1	0	1	1	1	0	0	1	0	0	0	0	0	0	0	0	5	5	1	7	NA	1	6	TRUE	TRUE	1	0	0	0	0	0	0	1	0	10	TRUE	TRUE
578	AgreeStrong	5	1	1	0	0	1	0	1	NA	0	0	0	0	0	0	0	0	0	0	0	0	1	1	NA	NA	NA	1	2	TRUE	TRUE	0	0	0	1	1	0	0	1	0	10	FALSE	TRUE
579	AgreeMod	1	1	0	0	0	1	0	0	1	1	1	0	1	1	1	0	0	0	0	0	1	4	4	0	4	NA	1	5	FALSE	TRUE	0	0	0	0	0	0	0	1	0	10	TRUE	TRUE
580	AgreeStrong	3	1	0	0	1	1	NA	NA	0	0	0	0	1	1	0	0	0	0	0	0	0	7	7	1	7	0	0	6	TRUE	FALSE	1	1	0	0	1	0	0	1	1	14	TRUE	TRUE
581	NeutralNeg	5	0	1	0	1	0	0	1	1	0	1	0	1	1	1	0	0	1	0	0	0	6	6	0	2	NA	1	1	TRUE	TRUE	1	1	0	0	1	0	1	1	0	10	TRUE	TRUE
582	AgreeStrong	5	1	0	0	0	0	1	0	NA	0	0	0	0	0	0	0	0	0	0	0	0	6	6	0	3	1	0	1	TRUE	TRUE	0	0	1	0	0	0	0	1	1	13	TRUE	TRUE
583	AgreeStrong	5	1	0	0	0	1	0	1	NA	0	0	0	1	0	0	0	0	0	0	0	0	5	5	0	2	NA	1	5	FALSE	TRUE	0	0	0	0	0	0	0	0	0	3	TRUE	TRUE
584	AgreeMod	5	0	1	0	0	1	0	1	1	0	0	0	1	0	0	0	0	1	0	0	0	5	5	0	4	0	0	5	FALSE	TRUE	0	0	0	0	1	1	3	1	0	11	TRUE	TRUE
585	AgreeStrong	5	1	0	0	0	1	NA	NA	0	0	0	0	1	0	0	0	0	0	0	0	0	1	1	0	4	1	0	1	FALSE	TRUE	0	1	0	0	0	0	0	1	1	12	TRUE	TRUE
586	AgreeStrong	2	1	0	0	1	1	NA	NA	0	0	1	0	0	0	0	1	0	1	0	1	1	3	3	0	2	0	0	3	TRUE	FALSE	1	0	0	0	1	0	1	1	1	14	TRUE	TRUE
587	AgreeStrong	5	1	0	0	0	1	NA	NA	NA	0	0	0	0	0	0	0	0	0	0	0	0	1	1	1	6	1	0	2	TRUE	FALSE	1	0	0	0	0	0	0	1	1	13	TRUE	FALSE
588	AgreeLittle	5	0	1	0	1	1	NA	NA	NA	1	1	0	1	1	0	0	1	1	0	0	1	1	1	1	6	0	0	4	TRUE	TRUE	1	1	0	0	0	0	0	1	0	11	TRUE	TRUE
589	AgreeStrong	5	1	0	0	1	1	NA	NA	0	1	0	0	1	0	0	0	0	0	0	0	1	1	1	1	7	0	0	6	TRUE	TRUE	0	1	0	1	0	0	0	1	1	12	TRUE	TRUE
590	AgreeStrong	1	0	0	0	0	0	0	0	NA	0	0	0	0	0	0	0	0	0	0	0	0	3	3	0	4	1	0	4	FALSE	FALSE	0	0	0	0	0	0	0	1	1	12	TRUE	TRUE
591	AgreeStrong	5	1	0	0	1	1	0	1	1	1	0	0	1	0	1	0	1	0	0	0	0	5	5	1	7	1	0	5	TRUE	TRUE	1	0	0	0	0	0	0	1	1	13	TRUE	TRUE
592	AgreeStrong	5	1	0	0	0	0	NA	NA	NA	0	0	0	1	0	0	0	0	0	0	0	1	1	1	1	7	1	0	6	TRUE	FALSE	0	0	0	0	0	0	0	1	1	14	TRUE	TRUE
593	AgreeStrong	5	1	0	0	1	1	NA	NA	0	1	0	0	1	0	0	0	0	0	0	0	0	1	1	0	1	0	0	6	FALSE	TRUE	1	0	0	0	0	0	0	1	1	14	TRUE	TRUE
594	AgreeStrong	5	0	0	0	1	0	0	1	NA	0	0	0	1	0	1	0	0	1	0	0	1	1	1	0	4	0	0	6	FALSE	TRUE	1	0	0	0	1	0	1	0	0	7	TRUE	FALSE
595	AgreeStrong	2	1	0	0	1	1	NA	NA	NA	0	0	0	1	0	0	0	0	0	0	0	1	1	1	1	5	0	0	6	TRUE	FALSE	1	0	0	0	1	0	0	1	1	14	TRUE	TRUE
596	AgreeStrong	5	0	1	0	1	0	0	0	1	0	0	0	1	1	0	0	0	0	0	0	0	5	5	0	1	NA	1	6	TRUE	TRUE	0	1	0	0	1	0	0	1	1	13	TRUE	TRUE
597	AgreeStrong	4	0	1	0	1	0	NA	NA	NA	1	0	0	1	0	1	0	0	1	0	0	1	1	1	0	2	NA	1	1	TRUE	TRUE	1	0	0	1	0	0	0	1	1	14	TRUE	TRUE
598	AgreeStrong	5	0	1	0	1	0	0	1	NA	0	0	0	1	0	0	0	0	0	0	0	1	1	1	0	2	NA	1	6	TRUE	TRUE	1	0	0	0	0	0	0	0	0	7	TRUE	TRUE
599	AgreeStrong	5	0	0	0	1	1	0	1	0	0	0	0	0	0	0	0	0	0	0	0	0	1	1	1	7	NA	1	2	TRUE	FALSE	1	0	0	0	0	0	0	1	0	11	TRUE	TRUE
600	AgreeStrong	1	0	0	0	0	0	NA	NA	NA	0	0	0	0	0	0	0	0	0	0	0	0	1	1	1	5	NA	1	2	TRUE	FALSE	0	0	0	0	1	1	2	0	0	7	TRUE	TRUE
601	AgreeMod	6	0	1	0	1	1	0	1	NA	1	1	1	0	1	1	0	0	1	0	0	1	4	4	1	7	NA	1	6	TRUE	TRUE	0	0	0	0	0	0	0	1	1	14	TRUE	TRUE
602	AgreeStrong	2	1	0	0	1	1	NA	NA	NA	0	0	0	1	0	1	0	1	0	0	0	0	1	1	0	2	1	0	6	FALSE	TRUE	1	0	1	0	0	0	0	1	1	14	TRUE	TRUE
603	AgreeStrong	5	0	0	1	1	1	0	1	0	0	0	0	0	0	0	1	0	1	0	0	1	1	1	1	5	0	0	NA	FALSE	TRUE	0	1	1	0	0	0	0	1	1	12	TRUE	TRUE
604	AgreeStrong	5	1	0	0	1	1	NA	NA	0	1	0	0	1	1	1	0	0	1	0	0	0	3	3	1	6	NA	1	6	TRUE	TRUE	0	1	0	0	1	0	0	1	1	12	TRUE	TRUE
605	AgreeMod	3	1	0	0	1	1	NA	NA	0	1	0	0	1	1	1	0	1	1	0	1	1	1	1	1	7	1	0	6	TRUE	FALSE	1	1	0	0	1	0	1	1	1	13	TRUE	TRUE
606	AgreeStrong	5	0	1	0	0	1	0	1	1	1	0	0	1	0	0	0	0	1	0	0	0	1	1	0	1	NA	1	1	TRUE	TRUE	1	0	0	0	1	0	0	1	0	11	TRUE	TRUE
607	AgreeStrong	1	0	1	1	1	1	NA	NA	NA	1	0	0	1	0	0	0	1	1	0	0	1	4	4	1	6	1	0	4	FALSE	FALSE	0	1	0	0	0	0	0	1	1	14	TRUE	FALSE
608	AgreeMod	5	0	1	1	1	1	0	1	1	1	1	1	1	0	1	1	0	1	0	1	0	3	3	1	5	1	0	5	TRUE	TRUE	0	1	1	1	0	0	0	1	1	14	TRUE	TRUE
609	AgreeStrong	NA	NA	1	NA	1	1	NA	NA	NA	0	0	0	0	0	0	0	0	0	0	0	0	1	1	0	1	NA	NA	3	TRUE	TRUE	0	1	0	0	0	0	0	1	1	12	FALSE	TRUE
610	AgreeStrong	5	1	1	0	0	1	NA	NA	0	0	0	0	0	0	0	0	0	0	0	0	0	1	1	0	1	1	0	6	FALSE	TRUE	1	0	0	0	1	1	1	1	1	13	TRUE	TRUE
611	AgreeStrong	5	1	0	0	0	0	NA	NA	NA	0	0	0	1	0	0	0	0	1	0	0	0	1	1	1	5	0	0	4	FALSE	TRUE	0	1	0	0	1	0	0	0	0	8	TRUE	FALSE
612	AgreeStrong	2	1	0	0	1	1	NA	NA	NA	0	0	0	1	0	1	0	0	1	0	0	0	1	1	0	4	0	0	5	TRUE	TRUE	1	1	0	0	0	0	0	0	0	9	TRUE	TRUE
613	AgreeLittle	3	1	0	0	1	0	NA	NA	NA	0	0	0	0	0	0	0	0	0	0	0	0	1	1	1	5	1	0	NA	FALSE	FALSE	1	1	0	0	0	0	0	1	1	13	TRUE	FALSE
614	AgreeMod	3	1	1	1	0	1	0	1	0	0	0	0	0	0	0	0	0	0	0	0	0	1	1	1	7	0	0	5	TRUE	TRUE	0	0	0	0	0	0	0	0	0	8	TRUE	TRUE
615	AgreeMod	5	0	1	0	0	1	0	1	1	0	0	0	1	1	1	0	0	0	0	0	0	1	1	0	4	NA	1	5	TRUE	TRUE	0	0	0	0	1	1	3	1	1	12	TRUE	TRUE
616	AgreeMod	5	1	0	0	1	1	NA	NA	0	0	1	0	1	1	0	0	0	0	0	0	1	2	2	0	4	1	0	4	FALSE	TRUE	1	0	0	0	1	1	3	1	0	11	TRUE	FALSE
617	AgreeStrong	5	1	0	0	1	1	NA	NA	0	0	0	0	0	0	0	0	0	0	0	0	0	1	1	0	2	1	0	1	TRUE	FALSE	1	0	0	0	1	0	0	0	0	7	TRUE	TRUE
618	AgreeStrong	5	0	1	0	1	1	0	0	1	0	0	0	1	0	0	0	0	0	0	0	0	4	4	0	3	0	0	6	TRUE	TRUE	0	0	1	0	0	0	0	1	1	14	TRUE	TRUE
619	AgreeStrong	5	1	0	0	0	0	0	1	1	0	0	0	0	0	0	0	0	0	0	0	0	1	1	0	2	1	0	5	TRUE	TRUE	1	1	0	0	0	0	0	0	0	9	TRUE	TRUE
620	NeutralNeg	2	1	1	0	1	1	NA	NA	NA	0	0	0	1	0	0	0	0	0	0	0	0	1	1	0	3	NA	1	2	TRUE	TRUE	1	0	0	0	0	0	0	0	0	5	FALSE	FALSE
621	NeutralNeg	5	1	1	0	1	1	1	0	1	1	1	1	1	0	0	0	0	0	0	0	0	7	7	1	7	0	0	6	FALSE	TRUE	1	1	0	0	0	0	0	1	1	14	TRUE	TRUE
622	AgreeMod	1	0	1	0	1	1	1	0	NA	0	0	0	1	0	0	0	0	1	0	0	0	2	2	1	7	0	0	4	FALSE	FALSE	1	1	0	0	0	0	0	0	0	2	TRUE	TRUE
623	NeutralNeg	3	1	0	0	0	1	NA	NA	0	0	0	0	1	0	0	1	0	0	0	0	0	2	2	1	6	NA	1	3	TRUE	FALSE	1	0	0	0	1	0	0	1	1	14	TRUE	FALSE
624	AgreeStrong	5	1	0	0	1	0	NA	NA	NA	1	0	0	1	0	0	0	0	0	0	0	0	1	1	0	1	0	0	2	FALSE	FALSE	1	0	0	0	0	0	0	1	1	13	TRUE	FALSE
625	AgreeStrong	5	1	1	0	1	0	0	1	1	0	0	0	0	0	0	0	1	1	0	0	0	1	1	0	2	NA	1	5	TRUE	TRUE	1	0	0	0	0	0	0	1	1	12	TRUE	FALSE
626	AgreeStrong	5	1	1	0	0	1	0	1	0	0	1	0	1	0	0	0	0	1	0	0	0	4	4	0	1	0	0	5	TRUE	TRUE	0	1	1	0	1	1	1	1	1	13	TRUE	TRUE
627	AgreeStrong	2	1	0	0	1	1	NA	NA	NA	0	1	0	1	0	0	0	0	1	0	0	1	4	4	0	2	NA	1	4	TRUE	TRUE	1	0	0	1	1	0	1	0	0	8	TRUE	TRUE
628	AgreeStrong	5	0	1	0	0	1	0	1	1	0	0	0	0	0	0	0	0	0	0	0	0	2	2	1	7	0	0	4	TRUE	TRUE	1	0	0	0	1	1	3	1	0	10	TRUE	TRUE
629	AgreeStrong	4	0	1	0	0	0	1	0	0	0	0	0	0	0	0	0	0	0	0	0	1	1	1	1	7	1	0	5	FALSE	FALSE	0	0	0	0	1	0	0	1	1	12	TRUE	TRUE
630	AgreeStrong	5	1	0	0	0	0	0	1	1	0	0	1	1	0	0	0	0	1	0	0	0	3	3	1	7	0	1	6	FALSE	TRUE	1	1	0	0	1	0	1	1	1	13	TRUE	TRUE
631	AgreeStrong	5	0	1	0	1	0	NA	NA	NA	1	1	1	1	0	0	0	1	1	0	0	1	6	6	0	4	1	0	5	TRUE	TRUE	1	1	0	0	0	0	1	0	0	6	TRUE	TRUE
632	AgreeStrong	5	0	0	0	0	0	1	0	1	0	0	0	0	0	0	0	0	0	0	0	0	1	1	1	6	NA	1	5	TRUE	TRUE	0	1	0	0	1	1	1	1	0	11	TRUE	TRUE
633	AgreeStrong	2	1	0	0	1	1	0	1	1	0	1	0	1	0	0	0	0	1	0	0	0	1	1	0	2	1	0	6	TRUE	TRUE	0	1	0	0	1	0	0	1	1	12	TRUE	TRUE
634	AgreeMod	5	0	1	0	1	1	0	1	1	0	0	0	1	0	0	0	0	0	0	0	0	2	2	0	2	1	0	6	TRUE	FALSE	0	0	0	0	1	0	1	1	0	11	TRUE	TRUE
635	AgreeStrong	5	0	1	1	0	1	1	0	1	0	1	0	0	0	0	0	1	1	0	1	1	2	2	1	7	0	0	6	TRUE	TRUE	0	0	0	0	1	1	3	1	1	14	TRUE	TRUE
636	AgreeMod	6	0	1	0	1	1	NA	NA	NA	0	0	0	0	1	1	0	0	0	0	0	0	7	7	0	2	1	0	6	TRUE	TRUE	0	1	0	0	1	0	1	1	0	11	TRUE	TRUE
637	AgreeStrong	5	1	0	0	1	0	0	1	1	1	0	0	1	1	0	0	1	1	0	0	1	4	4	0	4	NA	1	6	TRUE	TRUE	0	1	1	0	0	0	0	1	1	14	TRUE	TRUE
638	AgreeStrong	2	1	0	0	1	1	NA	NA	NA	0	0	0	0	0	0	0	0	0	0	0	0	1	1	0	1	1	0	6	FALSE	FALSE	0	0	0	1	1	0	1	1	1	14	TRUE	TRUE
639	AgreeStrong	5	0	0	1	1	1	0	1	1	0	0	0	0	0	1	0	0	1	0	0	0	1	1	1	7	NA	1	6	FALSE	FALSE	1	1	0	1	1	0	0	1	1	14	TRUE	TRUE
640	AgreeMod	3	0	1	0	1	1	0	0	0	0	0	0	0	0	0	0	0	1	0	0	1	2	2	0	2	0	0	5	TRUE	TRUE	1	0	0	0	0	0	0	1	1	12	TRUE	TRUE
641	AgreeStrong	5	0	1	0	1	1	0	1	1	0	0	0	1	0	1	0	0	0	0	0	0	1	1	0	2	NA	1	6	FALSE	TRUE	0	0	0	0	1	0	0	0	0	9	TRUE	TRUE
642	AgreeStrong	5	0	0	0	1	0	0	1	1	0	0	0	0	0	0	0	0	0	0	0	0	1	1	0	4	NA	1	6	TRUE	TRUE	0	0	0	0	0	0	0	0	0	7	TRUE	TRUE
643	AgreeStrong	2	1	0	0	1	1	NA	NA	NA	0	0	0	0	0	0	0	0	0	0	0	0	1	1	1	5	1	0	NA	TRUE	FALSE	0	0	0	0	0	0	0	1	1	14	TRUE	TRUE
644	AgreeMod	3	1	0	0	1	1	NA	NA	0	1	0	0	1	0	1	0	0	1	0	0	0	2	2	1	7	1	1	5	TRUE	FALSE	1	1	0	0	0	0	0	1	1	14	TRUE	TRUE
645	AgreeStrong	4	1	0	0	0	1	NA	NA	0	0	0	0	0	0	0	0	0	0	0	0	0	NA	NA	1	5	1	0	6	TRUE	FALSE	1	0	0	0	0	0	0	1	1	12	FALSE	TRUE
646	NeutralNeg	1	0	1	0	1	0	0	0	NA	0	0	0	1	0	0	0	1	0	0	0	0	1	1	1	5	1	0	2	TRUE	FALSE	0	0	0	0	1	0	1	1	1	12	TRUE	TRUE
647	AgreeStrong	6	0	1	0	1	1	NA	NA	NA	0	0	0	1	0	0	0	0	0	0	0	0	5	5	1	7	NA	1	1	FALSE	FALSE	1	1	0	1	1	1	2	1	1	14	TRUE	TRUE
648	AgreeMod	5	1	0	0	1	1	NA	NA	NA	1	0	0	1	0	0	0	0	0	0	0	1	2	2	0	1	1	0	5	FALSE	TRUE	1	0	0	0	0	0	0	0	0	8	TRUE	TRUE
649	AgreeStrong	5	1	1	0	0	0	0	1	1	1	0	0	1	0	0	0	0	0	0	0	0	2	2	1	6	NA	1	5	TRUE	TRUE	1	0	0	0	1	1	1	0	0	6	TRUE	TRUE
650	AgreeStrong	5	1	0	0	1	1	0	0	1	0	0	0	0	0	0	0	0	1	0	0	0	4	4	0	2	1	0	1	TRUE	TRUE	1	1	1	0	0	0	0	1	1	12	TRUE	TRUE
651	AgreeMod	5	1	1	0	1	0	NA	NA	0	1	0	1	1	0	0	0	1	1	0	0	1	1	1	0	2	1	0	5	FALSE	TRUE	1	0	0	0	0	0	0	0	0	9	TRUE	TRUE
652	AgreeStrong	3	1	0	1	1	0	NA	NA	0	0	1	0	1	0	1	0	0	0	0	0	1	1	1	1	6	NA	1	5	TRUE	TRUE	1	0	0	1	0	0	0	1	1	12	TRUE	TRUE
653	AgreeStrong	5	0	1	0	1	1	0	1	1	0	0	0	1	0	0	0	0	1	0	0	1	6	6	1	7	0	0	4	FALSE	TRUE	0	0	1	0	1	0	0	1	1	13	TRUE	TRUE
654	AgreeStrong	1	0	0	0	1	1	0	1	NA	0	0	0	1	0	1	0	0	0	0	1	0	1	1	0	4	NA	1	3	TRUE	TRUE	1	0	1	0	0	0	0	1	0	10	TRUE	TRUE
655	AgreeStrong	3	0	1	0	1	1	0	1	0	0	0	0	0	0	0	0	0	0	0	0	0	5	5	1	6	0	0	3	FALSE	TRUE	0	1	1	1	0	0	0	1	1	14	TRUE	TRUE
656	NeutralNeg	5	1	0	0	0	0	0	1	NA	1	0	0	1	0	0	0	0	0	0	0	0	1	1	1	5	1	0	5	TRUE	TRUE	1	0	0	0	0	0	0	1	1	13	TRUE	TRUE
657	AgreeStrong	5	0	1	0	0	0	0	1	1	0	0	0	1	0	0	0	0	0	0	0	0	2	2	0	2	0	0	6	FALSE	FALSE	0	1	0	0	1	0	0	1	0	10	TRUE	TRUE
658	AgreeStrong	5	0	1	0	0	0	0	1	1	0	0	0	1	0	0	0	0	0	0	0	0	1	1	1	5	0	0	6	TRUE	TRUE	0	0	0	0	1	1	2	1	0	11	TRUE	TRUE
659	NeutralNeg	5	1	0	0	0	1	NA	NA	1	1	1	0	1	0	1	1	1	1	0	0	1	6	6	1	6	NA	1	6	TRUE	FALSE	1	0	0	0	1	0	1	1	1	13	FALSE	FALSE
660	AgreeStrong	5	0	1	0	0	1	0	1	NA	0	0	0	1	0	0	0	0	1	0	0	0	3	3	0	3	1	0	6	TRUE	TRUE	0	0	0	0	0	0	0	1	0	11	TRUE	TRUE
661	AgreeStrong	2	1	0	0	0	1	NA	NA	NA	0	0	0	0	0	1	0	0	1	0	0	1	1	1	1	7	1	0	6	TRUE	FALSE	1	0	0	0	0	0	0	1	0	11	TRUE	TRUE
662	AgreeStrong	5	1	0	0	0	0	0	1	0	0	0	0	0	0	0	0	0	0	0	0	0	1	1	1	5	1	0	6	FALSE	TRUE	1	0	0	0	0	0	0	1	1	12	TRUE	TRUE
663	AgreeStrong	2	1	0	0	1	0	NA	NA	NA	1	0	0	1	0	0	0	0	0	0	0	0	1	1	1	5	1	0	NA	TRUE	FALSE	0	1	0	0	0	0	0	1	1	12	TRUE	TRUE
664	AgreeMod	5	1	0	0	0	1	NA	NA	0	0	0	0	0	0	0	0	0	0	0	0	0	2	2	0	4	0	0	5	TRUE	TRUE	0	0	0	0	1	0	0	1	0	11	TRUE	TRUE
665	AgreeMod	5	0	1	0	1	1	NA	NA	1	0	0	0	1	0	0	0	0	1	0	0	1	3	3	0	2	0	0	5	TRUE	FALSE	1	1	0	0	1	1	3	1	0	11	TRUE	TRUE
666	AgreeStrong	5	1	1	1	0	1	0	1	1	0	0	0	0	0	0	0	0	1	0	0	0	1	1	1	7	0	0	6	TRUE	FALSE	1	1	0	0	1	0	0	1	1	14	TRUE	TRUE
667	AgreeStrong	5	1	0	0	1	1	NA	NA	0	0	0	0	1	0	0	0	0	0	0	0	0	2	2	0	1	0	0	6	TRUE	FALSE	1	0	0	0	0	0	0	1	0	10	TRUE	TRUE
668	AgreeStrong	5	1	0	0	0	1	0	1	0	0	0	0	1	0	0	0	0	0	0	0	0	4	4	1	7	0	0	6	TRUE	TRUE	0	1	0	0	1	0	1	1	1	13	TRUE	TRUE
669	AgreeStrong	1	0	0	0	1	1	1	0	NA	0	0	0	1	0	0	1	0	0	0	0	1	3	3	0	3	0	0	6	FALSE	TRUE	0	0	0	0	0	0	0	1	1	12	TRUE	TRUE
670	AgreeStrong	5	1	0	1	0	1	0	1	1	1	0	0	0	0	0	0	0	1	0	0	1	2	2	0	1	1	0	5	TRUE	TRUE	0	0	0	0	1	1	1	1	1	12	TRUE	TRUE
671	AgreeLittle	5	0	1	0	1	1	0	1	NA	1	0	0	1	0	0	0	0	0	0	0	0	2	2	1	5	0	0	6	FALSE	TRUE	0	0	0	0	1	0	1	1	1	14	TRUE	TRUE
672	AgreeMod	2	1	0	0	0	1	NA	NA	1	0	0	0	0	0	0	0	0	0	0	0	0	1	1	1	5	0	0	6	TRUE	FALSE	1	0	0	0	0	0	0	0	0	9	TRUE	TRUE
673	AgreeStrong	2	1	0	1	1	1	NA	NA	0	0	0	0	1	0	0	0	0	0	0	0	0	2	2	1	6	NA	1	1	FALSE	TRUE	0	0	1	0	1	0	0	1	1	12	FALSE	TRUE
674	AgreeStrong	5	1	0	0	0	1	NA	NA	NA	0	0	0	1	0	0	0	0	0	0	0	0	1	1	0	2	NA	1	5	FALSE	TRUE	1	1	0	0	1	1	3	0	0	8	TRUE	TRUE
675	AgreeStrong	5	1	0	1	0	1	0	1	NA	1	1	0	0	0	1	0	0	1	0	0	0	7	7	0	1	1	0	5	TRUE	TRUE	0	0	0	0	1	0	1	1	1	13	TRUE	TRUE
676	AgreeStrong	5	0	1	0	0	0	1	0	1	1	0	0	1	0	0	0	0	0	0	0	1	6	6	1	5	1	0	5	TRUE	TRUE	0	0	1	0	1	1	2	1	1	14	TRUE	TRUE
677	AgreeStrong	5	1	0	0	1	1	0	1	0	1	1	0	1	1	1	0	0	1	0	1	1	3	3	1	7	1	0	6	TRUE	FALSE	0	0	0	0	0	0	0	1	1	14	TRUE	TRUE
678	AgreeStrong	5	1	0	0	0	1	0	1	1	0	0	0	1	0	0	0	0	0	0	0	1	5	5	0	2	0	1	6	TRUE	TRUE	0	0	0	0	1	1	1	1	1	14	TRUE	TRUE
679	AgreeLittle	5	0	0	0	1	1	1	0	0	0	1	0	1	0	0	1	0	1	0	0	0	4	4	0	2	0	0	4	TRUE	FALSE	0	0	1	0	0	0	0	1	1	14	TRUE	TRUE
680	AgreeStrong	5	0	0	0	1	1	0	0	1	0	0	0	0	0	0	0	1	0	0	0	0	2	2	0	1	0	0	2	FALSE	FALSE	0	0	0	0	0	0	0	1	1	12	TRUE	TRUE
681	AgreeStrong	5	1	0	0	1	1	0	1	NA	0	0	0	0	0	0	0	0	0	0	0	0	2	2	0	4	NA	1	5	FALSE	FALSE	1	0	0	0	1	0	1	1	1	13	TRUE	TRUE
682	AgreeStrong	5	1	0	0	0	1	NA	NA	NA	0	0	0	1	0	0	0	0	0	0	0	0	6	6	1	7	NA	1	5	TRUE	TRUE	1	1	0	0	0	0	0	1	1	12	TRUE	TRUE
683	AgreeMod	5	0	1	0	0	1	0	1	1	0	0	0	1	0	0	0	0	0	0	0	0	2	2	0	2	NA	1	4	TRUE	FALSE	0	0	0	0	0	0	0	1	1	12	TRUE	TRUE
684	AgreeStrong	5	1	0	0	1	1	NA	NA	0	0	0	0	0	0	0	1	0	0	0	0	0	3	3	0	1	NA	1	5	TRUE	TRUE	0	0	1	0	1	0	0	0	0	6	TRUE	TRUE
685	AgreeStrong	5	1	0	0	1	1	NA	NA	NA	0	0	0	0	0	0	0	0	0	0	0	0	1	1	0	1	NA	1	6	TRUE	TRUE	0	0	0	1	1	0	0	1	0	11	TRUE	TRUE
686	AgreeStrong	5	1	1	0	1	1	0	1	NA	0	0	0	1	0	0	0	0	0	0	0	0	1	1	1	5	NA	1	4	FALSE	TRUE	0	1	0	0	1	1	3	0	0	8	TRUE	TRUE
687	AgreeMod	2	1	0	0	1	1	NA	NA	0	1	0	0	1	0	1	0	0	0	0	0	0	3	3	1	7	0	0	6	TRUE	TRUE	1	0	0	0	0	0	0	1	1	14	TRUE	TRUE
688	AgreeStrong	6	0	1	0	1	0	0	1	1	0	1	0	1	1	0	0	0	1	0	0	1	2	2	0	3	0	0	5	FALSE	TRUE	0	0	1	0	0	0	0	1	0	11	TRUE	TRUE
689	AgreeStrong	5	0	1	0	1	1	0	1	1	0	0	0	1	0	0	0	1	0	0	0	0	2	2	0	2	1	0	6	FALSE	TRUE	0	0	0	0	0	0	0	1	0	10	TRUE	TRUE
690	AgreeStrong	1	0	0	0	0	1	0	1	0	0	0	0	1	0	0	0	0	0	0	0	0	4	4	0	2	NA	1	6	TRUE	TRUE	0	1	0	0	1	0	1	0	0	9	TRUE	TRUE
691	AgreeMod	5	0	1	0	0	1	0	0	0	1	0	1	1	0	0	0	0	1	0	0	1	4	4	1	5	NA	1	6	TRUE	TRUE	0	0	0	0	1	0	1	1	1	12	TRUE	TRUE
692	AgreeStrong	2	1	0	0	0	1	1	0	0	0	0	0	0	0	0	0	0	0	0	0	0	3	3	0	3	0	0	5	FALSE	TRUE	1	1	0	0	0	0	0	1	1	12	TRUE	TRUE
693	AgreeStrong	2	1	0	0	1	1	0	1	0	0	0	0	1	0	1	0	0	1	0	0	1	1	1	0	4	1	0	6	FALSE	FALSE	1	1	0	0	1	0	1	1	0	10	TRUE	TRUE
694	AgreeLittle	1	0	0	0	0	1	0	1	NA	1	0	0	1	0	0	1	0	1	0	0	0	6	6	1	7	NA	1	6	FALSE	TRUE	0	0	0	1	1	0	0	1	1	14	TRUE	TRUE
695	AgreeStrong	5	0	1	1	1	0	0	1	1	0	0	0	1	0	0	0	0	0	0	0	1	2	2	0	4	0	0	2	FALSE	FALSE	0	0	0	0	0	0	0	1	1	12	TRUE	TRUE
696	AgreeStrong	5	1	0	0	1	0	NA	NA	0	0	0	0	0	0	1	0	0	0	0	0	0	1	1	1	6	0	0	4	FALSE	TRUE	0	1	0	0	0	0	0	1	1	13	TRUE	TRUE
697	AgreeStrong	5	0	1	0	0	0	0	1	1	0	0	0	1	0	0	0	0	0	0	0	1	2	2	1	6	NA	1	5	TRUE	TRUE	0	1	0	0	0	0	0	1	0	11	TRUE	TRUE
698	AgreeStrong	5	0	1	0	1	1	1	0	1	0	0	0	1	0	0	0	0	0	0	0	0	2	2	0	3	1	0	5	TRUE	FALSE	1	0	1	0	0	0	0	0	0	7	TRUE	TRUE
699	AgreeStrong	5	0	1	0	0	0	1	0	1	0	0	0	0	0	0	0	0	0	0	0	1	1	1	0	2	1	0	5	TRUE	TRUE	0	0	1	0	0	0	0	0	0	6	TRUE	TRUE
700	AgreeStrong	5	1	0	0	0	1	0	1	1	0	0	0	1	0	0	0	0	0	0	0	0	1	1	1	7	0	0	2	TRUE	TRUE	0	0	0	0	1	0	0	1	1	12	TRUE	TRUE
701	AgreeStrong	5	1	0	0	1	1	NA	NA	0	0	0	0	1	0	0	0	0	0	0	0	0	1	1	0	1	1	0	5	FALSE	FALSE	0	1	0	0	0	0	0	0	0	6	TRUE	TRUE
702	AgreeStrong	NA	NA	1	NA	0	NA	NA	NA	NA	1	0	0	1	0	0	0	0	0	0	0	0	3	3	1	5	NA	NA	3	TRUE	FALSE	1	0	0	0	0	0	0	1	1	14	FALSE	FALSE
703	AgreeStrong	5	1	0	0	0	0	NA	NA	0	0	0	0	1	0	0	0	1	0	0	0	0	2	2	0	4	1	0	6	TRUE	TRUE	1	0	1	0	0	0	0	1	1	14	TRUE	TRUE
704	AgreeStrong	2	1	0	0	0	0	NA	NA	0	0	0	0	0	0	0	0	0	0	0	0	0	1	1	1	6	0	0	5	TRUE	FALSE	1	0	0	0	0	0	0	1	1	12	TRUE	FALSE
705	AgreeStrong	5	1	1	0	0	1	NA	NA	NA	1	0	0	1	0	0	0	0	0	0	0	0	1	1	1	5	1	0	4	TRUE	TRUE	1	0	0	0	1	1	2	1	1	13	TRUE	TRUE
706	AgreeStrong	5	0	1	0	0	1	NA	NA	NA	0	0	0	1	0	0	0	0	0	0	0	0	2	2	0	1	0	0	2	TRUE	TRUE	0	0	0	0	0	0	0	1	1	12	TRUE	TRUE
707	AgreeStrong	5	1	0	0	0	1	NA	NA	NA	0	0	0	0	0	0	0	0	0	0	0	0	3	3	0	1	NA	1	6	TRUE	TRUE	0	0	1	0	1	0	0	0	0	6	TRUE	TRUE
708	AgreeStrong	5	1	0	0	0	1	NA	NA	1	0	0	0	1	0	0	1	0	0	0	0	0	1	1	1	7	NA	1	4	TRUE	TRUE	1	1	0	0	1	1	3	1	0	11	TRUE	TRUE
709	AgreeStrong	5	1	0	0	0	1	0	0	1	0	0	1	0	0	1	0	0	1	0	0	1	1	1	0	2	NA	1	6	TRUE	FALSE	1	0	1	0	0	0	0	0	0	9	TRUE	TRUE
710	AgreeStrong	5	0	1	0	0	1	0	1	NA	0	0	0	1	0	0	0	0	1	0	0	0	1	1	0	3	0	0	4	TRUE	TRUE	1	0	0	0	1	1	2	1	0	11	TRUE	TRUE
711	AgreeStrong	5	0	1	0	1	1	NA	NA	0	0	0	0	0	0	0	0	0	0	0	0	0	3	3	1	6	NA	1	NA	TRUE	FALSE	1	0	0	1	0	0	0	1	1	14	TRUE	TRUE
712	AgreeStrong	5	1	0	0	0	1	0	1	0	0	0	0	0	0	0	0	0	0	0	0	0	1	1	1	7	NA	1	5	TRUE	FALSE	1	0	0	0	1	1	1	0	0	6	TRUE	TRUE
713	AgreeMod	1	0	0	0	0	1	NA	NA	NA	0	0	0	0	0	0	0	0	0	0	0	0	1	1	0	3	1	0	5	FALSE	TRUE	0	0	0	1	1	1	2	1	1	13	TRUE	TRUE
714	AgreeStrong	5	0	1	0	0	0	0	0	NA	0	1	0	1	0	0	0	0	0	0	0	0	6	6	1	5	NA	1	6	FALSE	TRUE	0	0	0	0	1	0	0	0	0	8	TRUE	TRUE
715	AgreeStrong	5	1	0	0	0	1	NA	NA	1	0	0	0	1	0	0	0	1	0	0	0	1	1	1	0	1	1	0	5	TRUE	TRUE	1	1	0	0	1	0	0	0	0	9	TRUE	TRUE
716	AgreeStrong	2	1	0	0	1	1	NA	NA	0	0	0	0	0	0	0	0	0	0	0	0	0	1	1	1	6	0	0	4	TRUE	FALSE	1	0	0	0	0	0	0	1	0	11	TRUE	FALSE
717	AgreeStrong	5	1	0	1	0	1	NA	NA	1	0	1	0	0	0	0	0	0	0	0	0	0	1	1	0	3	NA	1	2	FALSE	TRUE	0	0	0	0	1	1	2	0	0	9	TRUE	TRUE
718	AgreeStrong	5	1	0	0	0	0	NA	NA	0	0	0	0	1	0	0	0	0	0	0	0	0	2	2	0	1	NA	1	6	TRUE	FALSE	1	1	0	0	1	1	1	1	1	13	TRUE	TRUE
719	AgreeStrong	5	1	1	0	0	1	0	0	0	0	1	0	0	0	0	0	0	1	0	0	1	1	1	0	2	NA	1	5	TRUE	TRUE	1	0	0	1	1	0	0	1	0	11	TRUE	TRUE
720	AgreeStrong	2	1	0	0	0	0	NA	NA	0	0	1	0	1	0	1	0	0	1	0	1	0	1	1	0	4	NA	1	6	TRUE	FALSE	1	1	0	0	1	0	0	1	1	14	TRUE	TRUE
721	AgreeStrong	5	1	0	0	0	1	0	1	1	0	0	0	0	0	0	0	0	0	0	0	1	2	2	0	3	NA	1	4	TRUE	TRUE	0	1	0	0	0	0	0	0	0	7	TRUE	TRUE
722	AgreeStrong	5	1	0	0	0	1	NA	NA	0	0	0	0	0	0	0	0	0	0	0	0	0	1	1	0	2	1	0	4	TRUE	TRUE	1	0	0	0	0	0	0	1	1	13	TRUE	TRUE
723	AgreeStrong	5	0	1	0	0	1	0	1	1	0	0	0	1	0	1	0	0	1	0	0	0	3	3	0	1	0	0	4	TRUE	TRUE	1	1	0	0	1	0	0	1	1	12	TRUE	TRUE
724	AgreeStrong	1	1	0	0	0	0	1	0	0	0	0	0	0	0	0	0	0	0	0	0	0	3	3	0	3	0	0	4	FALSE	TRUE	0	0	1	0	1	0	0	1	0	11	TRUE	TRUE
725	AgreeStrong	5	1	1	0	0	0	1	0	1	0	0	0	0	0	0	0	0	0	0	0	1	2	2	1	5	0	0	6	TRUE	TRUE	1	0	0	0	0	0	0	1	1	12	TRUE	TRUE
726	AgreeStrong	5	1	0	0	1	1	0	1	1	0	1	1	1	0	0	0	0	1	0	0	1	1	1	0	1	0	0	NA	TRUE	FALSE	0	1	0	0	1	0	1	1	1	12	TRUE	TRUE
727	AgreeStrong	5	1	0	0	0	1	0	1	1	0	0	0	0	0	0	0	0	1	0	0	0	1	1	0	1	NA	1	6	TRUE	TRUE	1	0	0	0	1	1	1	1	1	14	TRUE	TRUE
728	AgreeStrong	5	0	1	1	0	1	0	1	1	0	0	0	1	0	0	0	0	1	0	0	1	1	1	1	6	1	0	4	TRUE	TRUE	0	0	0	0	0	0	0	1	1	12	TRUE	TRUE
729	AgreeMod	5	1	1	0	0	1	0	0	1	0	0	0	0	0	0	0	0	0	0	0	0	3	3	0	3	1	0	5	TRUE	FALSE	0	1	0	0	0	0	0	0	0	9	TRUE	FALSE
730	AgreeStrong	5	1	0	0	0	1	1	0	1	0	0	0	1	0	0	0	0	1	0	0	0	2	2	0	2	1	0	6	TRUE	TRUE	1	1	0	0	0	0	0	1	1	13	TRUE	FALSE
731	AgreeStrong	5	0	1	0	0	1	0	1	1	0	0	0	0	0	0	0	0	0	0	0	0	1	1	1	5	1	0	5	TRUE	TRUE	1	0	0	0	1	1	2	1	1	12	TRUE	TRUE
732	AgreeStrong	5	0	1	0	0	0	0	1	1	1	1	1	1	1	1	0	0	1	0	1	1	6	6	1	7	NA	1	5	TRUE	FALSE	0	1	0	0	1	1	2	1	0	11	TRUE	TRUE
733	AgreeMod	5	1	0	0	0	1	NA	NA	0	0	0	0	0	0	0	0	0	0	0	0	0	2	2	0	4	1	0	6	FALSE	TRUE	1	0	0	0	0	0	0	1	0	10	TRUE	TRUE
734	AgreeStrong	5	0	1	0	0	1	0	1	1	0	0	0	1	0	0	0	0	0	0	0	1	3	3	0	4	1	0	5	TRUE	TRUE	0	0	0	0	1	0	1	1	0	10	TRUE	TRUE
735	AgreeStrong	5	1	0	0	0	1	0	1	1	1	1	0	1	0	0	0	0	1	0	0	0	1	1	1	6	NA	1	5	TRUE	TRUE	1	0	0	0	1	1	1	1	1	12	TRUE	TRUE
736	AgreeStrong	5	1	0	0	0	1	NA	NA	0	0	0	0	0	0	0	0	0	0	0	0	1	1	1	1	5	0	0	6	TRUE	TRUE	1	1	0	0	1	0	0	1	0	10	TRUE	TRUE
737	AgreeLittle	5	1	0	0	0	1	NA	NA	0	0	1	0	1	0	0	1	0	1	0	0	0	1	1	0	4	1	0	6	TRUE	TRUE	1	0	0	0	0	0	0	1	1	14	TRUE	TRUE
738	AgreeStrong	5	1	0	0	0	0	0	1	1	0	0	0	0	0	0	0	0	0	0	0	1	2	2	0	4	0	0	2	TRUE	FALSE	0	0	0	0	1	0	2	0	0	9	TRUE	TRUE
739	AgreeMod	5	1	0	0	0	1	0	1	0	0	0	0	0	0	0	0	0	0	0	0	0	1	1	0	1	NA	1	4	FALSE	TRUE	1	0	0	0	0	0	0	1	1	12	FALSE	TRUE
740	AgreeStrong	5	0	1	0	0	0	1	0	1	0	0	0	0	0	0	0	0	0	0	0	0	3	3	0	4	1	0	6	TRUE	TRUE	0	0	0	0	1	0	1	1	1	14	TRUE	TRUE
741	AgreeStrong	3	0	1	0	0	1	1	0	NA	0	0	0	1	0	0	0	0	0	0	0	0	2	2	1	7	NA	NA	5	TRUE	FALSE	0	0	0	0	1	0	1	1	1	13	TRUE	TRUE
742	AgreeStrong	5	1	0	0	0	0	NA	NA	0	0	0	0	0	0	0	0	0	0	0	0	0	1	1	1	6	1	0	6	TRUE	FALSE	1	0	0	0	1	0	2	0	0	8	TRUE	TRUE
743	AgreeMod	1	0	0	0	0	1	1	0	0	0	1	0	0	0	0	0	0	1	0	0	1	2	2	0	2	0	0	6	FALSE	TRUE	0	0	0	0	0	0	0	1	1	12	TRUE	TRUE
744	AgreeStrong	3	1	0	0	0	0	NA	NA	0	1	1	1	1	0	0	1	0	1	0	0	1	6	6	0	3	0	0	5	FALSE	TRUE	1	0	0	0	1	0	1	1	0	11	TRUE	TRUE
745	AgreeMod	1	0	1	0	0	0	0	0	0	0	0	0	1	0	0	1	1	1	0	0	1	2	2	1	5	NA	1	5	FALSE	FALSE	0	0	0	0	0	0	0	1	1	13	TRUE	TRUE
746	AgreeStrong	5	1	0	0	0	1	NA	NA	NA	0	0	0	1	0	0	0	0	0	0	0	0	1	1	0	3	1	0	5	FALSE	TRUE	0	0	0	0	1	0	1	1	1	12	TRUE	TRUE
747	NeutralNeg	5	1	0	0	0	1	NA	NA	NA	0	0	0	0	0	0	0	0	0	0	0	1	7	7	0	2	1	0	4	FALSE	TRUE	1	1	0	0	0	0	0	1	0	10	TRUE	FALSE
748	AgreeStrong	6	0	1	0	0	0	0	1	NA	0	0	0	0	0	0	0	0	0	0	0	0	1	1	0	4	NA	1	3	TRUE	TRUE	0	1	0	0	1	0	0	1	0	10	TRUE	TRUE
749	AgreeStrong	5	1	1	0	1	1	0	1	NA	0	0	0	0	0	0	0	0	0	0	0	0	2	2	0	3	1	0	4	FALSE	TRUE	0	0	1	0	1	0	2	0	0	8	TRUE	TRUE
750	AgreeStrong	1	0	1	0	0	1	0	0	NA	0	0	0	0	0	0	1	0	0	0	0	0	4	4	0	4	0	0	6	TRUE	TRUE	1	0	0	1	0	0	0	0	0	6	TRUE	TRUE
751	AgreeStrong	5	1	0	0	0	1	0	1	1	0	0	0	0	0	0	0	0	0	0	0	0	1	1	0	4	0	0	5	FALSE	TRUE	1	0	0	0	1	1	2	1	0	10	TRUE	TRUE
752	AgreeStrong	2	1	0	1	0	0	NA	NA	0	0	0	0	0	0	0	0	0	0	0	0	0	1	1	1	6	NA	1	5	TRUE	FALSE	1	0	0	1	1	1	2	1	0	11	TRUE	TRUE
753	NeutralNeg	1	1	0	0	0	1	NA	NA	0	0	0	0	0	0	0	0	0	0	0	0	0	1	1	1	7	NA	1	6	FALSE	FALSE	1	0	0	0	0	0	0	0	0	8	FALSE	TRUE
754	AgreeStrong	5	1	0	0	0	1	NA	NA	NA	0	0	0	0	0	0	0	0	0	0	0	1	1	1	1	5	1	0	4	TRUE	TRUE	0	0	0	0	1	0	0	0	0	7	TRUE	TRUE
755	AgreeStrong	5	1	0	0	0	1	0	0	1	0	0	0	0	0	0	0	0	0	0	0	0	1	1	1	5	NA	1	6	FALSE	TRUE	0	1	0	0	1	1	2	1	1	12	TRUE	TRUE
756	AgreeMod	5	1	0	0	0	1	0	1	1	0	0	0	0	0	0	0	0	0	0	0	0	1	1	0	2	0	0	6	TRUE	TRUE	1	0	0	0	0	0	0	0	0	9	TRUE	TRUE
757	AgreeStrong	5	1	0	0	0	0	NA	NA	NA	0	0	0	0	0	0	0	0	0	0	0	0	1	1	0	1	NA	1	2	TRUE	FALSE	0	0	0	0	1	0	0	0	0	2	TRUE	TRUE
758	AgreeStrong	5	0	1	0	0	1	1	0	1	0	0	0	0	0	0	0	0	0	0	0	1	6	6	0	2	0	0	5	TRUE	TRUE	0	0	1	0	1	0	1	1	1	12	TRUE	FALSE
759	AgreeStrong	5	1	0	0	0	1	0	1	NA	0	0	0	0	0	0	0	0	0	0	0	1	1	1	0	2	NA	1	4	TRUE	TRUE	0	1	1	0	1	1	1	1	1	12	TRUE	TRUE
760	AgreeStrong	5	0	0	1	0	1	0	0	0	0	0	1	1	0	0	0	1	0	0	0	0	1	1	0	2	1	0	6	FALSE	TRUE	0	0	0	0	0	0	0	1	1	13	TRUE	FALSE
761	AgreeStrong	5	1	0	0	0	0	NA	NA	0	0	0	0	1	0	1	0	0	0	0	0	0	2	2	0	2	1	0	NA	TRUE	FALSE	1	0	0	0	0	0	0	0	0	8	TRUE	TRUE
762	NeutralNeg	4	0	0	1	0	1	NA	NA	NA	0	0	0	1	0	0	0	0	0	0	0	0	2	2	1	7	NA	1	4	TRUE	TRUE	0	0	0	0	0	0	0	1	1	14	TRUE	TRUE
763	AgreeStrong	5	1	0	0	0	1	NA	NA	0	0	0	0	0	0	0	0	0	0	0	0	0	1	1	1	7	0	0	6	TRUE	TRUE	1	1	0	1	1	1	3	1	1	13	TRUE	FALSE
764	AgreeStrong	6	1	0	0	0	1	NA	NA	NA	0	0	0	1	0	0	0	0	0	0	0	1	1	1	0	3	NA	1	5	TRUE	TRUE	1	0	0	0	1	0	1	0	0	9	TRUE	TRUE
765	AgreeStrong	6	0	1	0	1	1	NA	NA	0	1	0	0	1	0	0	0	0	0	0	0	0	3	3	0	2	0	0	6	TRUE	TRUE	0	0	0	1	1	0	1	1	1	14	TRUE	TRUE
766	AgreeLittle	5	1	0	0	0	0	NA	NA	0	0	1	0	0	0	0	0	0	0	0	0	1	1	1	0	2	1	0	2	FALSE	TRUE	0	0	0	0	0	0	0	1	0	10	TRUE	TRUE
767	AgreeStrong	3	1	0	0	0	1	1	0	NA	0	0	0	0	0	0	0	0	0	0	0	0	1	1	1	6	0	0	6	TRUE	TRUE	0	0	0	1	1	0	0	0	0	7	TRUE	TRUE
768	AgreeStrong	3	1	0	0	0	1	0	1	1	0	1	0	1	0	0	0	0	0	0	0	0	6	6	1	7	NA	1	1	FALSE	TRUE	1	1	1	0	1	0	0	0	0	8	TRUE	TRUE
769	AgreeStrong	2	1	0	0	0	1	NA	NA	0	0	0	0	1	0	0	0	0	0	0	0	1	1	1	0	2	0	0	5	TRUE	TRUE	1	0	0	0	1	0	0	1	0	11	TRUE	TRUE
770	AgreeMod	5	1	0	0	0	0	NA	NA	NA	1	0	0	1	0	0	0	1	0	0	0	0	3	3	0	3	0	0	6	TRUE	FALSE	1	0	0	0	0	0	0	0	0	9	TRUE	TRUE
771	AgreeStrong	5	1	1	0	0	1	NA	NA	NA	0	0	0	0	0	0	0	0	0	0	0	0	1	1	0	1	1	0	5	FALSE	TRUE	0	0	0	0	1	0	0	0	0	6	TRUE	TRUE
772	AgreeStrong	5	1	0	0	0	1	0	1	1	0	0	0	0	0	0	0	0	0	0	0	0	1	1	1	7	NA	1	5	FALSE	TRUE	0	0	0	0	1	0	0	1	1	13	TRUE	TRUE
773	AgreeStrong	5	1	1	0	0	1	0	1	1	0	0	0	0	0	0	0	0	0	0	0	0	1	1	0	3	0	0	2	TRUE	TRUE	0	1	0	0	0	0	0	1	0	11	TRUE	TRUE
774	AgreeStrong	5	1	0	0	0	1	NA	NA	0	0	0	0	1	0	1	0	0	0	0	0	0	1	1	1	5	NA	1	4	TRUE	TRUE	1	0	0	0	0	0	0	1	0	11	TRUE	TRUE
775	NeutralNeg	5	0	0	0	0	1	0	1	NA	0	0	0	1	0	0	1	0	1	0	0	1	2	2	1	6	NA	0	1	TRUE	TRUE	1	0	0	0	0	0	0	1	0	10	TRUE	TRUE
776	AgreeStrong	1	0	0	1	0	1	NA	NA	1	1	0	0	0	0	1	0	0	0	0	0	0	1	1	1	7	0	0	6	TRUE	FALSE	1	0	0	0	1	0	1	1	1	14	TRUE	TRUE
777	AgreeStrong	1	0	1	0	0	0	NA	NA	NA	0	0	0	0	0	1	0	1	0	0	0	0	3	3	0	3	0	0	3	TRUE	FALSE	0	0	0	0	0	0	0	0	0	7	TRUE	TRUE
778	AgreeStrong	5	1	0	1	0	1	NA	NA	NA	0	0	0	0	0	0	0	0	0	0	0	0	1	1	NA	NA	0	0	4	TRUE	TRUE	1	1	0	0	1	0	1	1	0	10	FALSE	TRUE
779	AgreeStrong	5	0	1	0	0	1	0	1	NA	0	1	0	0	1	1	0	0	1	0	0	0	1	1	0	4	0	0	6	TRUE	FALSE	0	0	0	0	0	0	0	1	1	12	TRUE	TRUE
780	NeutralNeg	1	0	0	0	0	1	0	1	NA	1	0	1	1	0	0	0	0	0	0	0	0	5	5	1	5	NA	1	NA	TRUE	FALSE	0	1	0	0	0	0	0	1	1	14	TRUE	TRUE
781	AgreeStrong	5	1	0	0	0	1	0	1	1	1	0	0	1	0	0	0	0	0	0	0	0	3	3	1	6	1	0	6	FALSE	TRUE	1	0	0	1	1	1	2	1	1	14	TRUE	TRUE
782	AgreeStrong	5	1	0	0	0	0	NA	NA	NA	0	1	0	1	0	0	0	0	1	0	0	0	1	1	1	7	NA	1	4	TRUE	TRUE	1	1	0	0	1	0	0	1	1	12	TRUE	TRUE
783	AgreeStrong	6	0	1	0	0	0	0	0	NA	0	0	0	0	0	0	0	0	0	0	0	0	1	1	1	7	NA	1	6	FALSE	TRUE	0	0	0	0	1	1	1	0	0	8	TRUE	TRUE
784	AgreeStrong	5	1	0	0	0	0	NA	NA	0	0	0	0	1	0	0	0	0	0	0	0	0	1	1	0	2	NA	1	6	TRUE	TRUE	0	1	0	0	1	1	2	1	1	14	TRUE	TRUE
785	AgreeStrong	6	1	0	0	0	0	NA	NA	1	1	0	0	0	0	0	0	0	1	0	0	0	1	1	0	3	NA	1	6	TRUE	TRUE	1	0	0	0	1	0	0	1	1	13	TRUE	TRUE
786	AgreeStrong	5	1	0	0	0	1	NA	NA	0	0	0	0	0	0	0	0	0	0	0	0	0	1	1	0	3	0	0	6	TRUE	TRUE	1	1	0	0	0	0	0	0	0	7	TRUE	FALSE
787	AgreeStrong	5	1	0	0	0	0	NA	NA	NA	1	0	0	0	0	0	0	0	1	0	0	0	5	5	0	4	0	0	NA	TRUE	TRUE	0	1	0	0	0	0	0	1	0	10	TRUE	TRUE
788	AgreeStrong	5	1	0	0	0	1	1	0	1	0	0	0	1	0	0	0	0	0	0	0	0	1	1	0	1	0	0	4	TRUE	TRUE	1	0	0	0	0	0	0	1	0	10	TRUE	TRUE
789	AgreeStrong	5	1	0	0	0	1	NA	NA	0	1	0	0	1	0	0	1	0	1	0	0	0	4	4	1	6	0	0	4	FALSE	FALSE	0	1	0	0	0	0	0	1	0	10	TRUE	TRUE
790	AgreeStrong	5	1	0	0	0	1	NA	NA	0	1	0	1	1	0	1	0	1	1	0	0	1	1	1	0	3	1	0	4	TRUE	FALSE	0	1	0	0	1	0	1	1	1	14	TRUE	TRUE
791	AgreeStrong	5	1	0	0	0	0	1	0	1	0	0	0	1	0	1	0	1	0	0	0	0	1	1	1	6	0	0	6	TRUE	FALSE	1	0	0	0	0	0	0	1	1	12	TRUE	TRUE
792	AgreeStrong	5	1	1	0	0	1	0	1	1	0	0	0	0	0	0	0	0	0	0	0	0	1	1	0	3	NA	1	4	FALSE	TRUE	0	0	1	0	1	1	1	1	1	12	TRUE	TRUE
793	AgreeMod	5	1	0	0	0	1	NA	NA	NA	0	0	0	1	0	0	0	0	0	0	0	0	1	1	0	1	NA	1	6	FALSE	TRUE	1	0	0	0	1	1	1	1	0	10	TRUE	TRUE
794	AgreeStrong	4	1	0	0	0	1	NA	NA	NA	0	0	0	0	0	0	0	0	1	0	0	1	5	5	0	1	NA	1	5	FALSE	TRUE	1	0	0	1	1	0	0	0	0	8	TRUE	TRUE
795	AgreeMod	5	1	0	0	0	1	NA	NA	NA	0	0	0	0	0	0	0	0	0	0	0	0	6	6	0	3	1	0	5	FALSE	TRUE	0	1	0	0	1	0	2	0	0	6	TRUE	TRUE
796	AgreeMod	5	1	0	0	0	0	NA	NA	1	0	0	0	0	0	0	0	0	0	0	0	1	1	1	0	2	0	0	2	TRUE	TRUE	1	1	0	0	1	0	0	0	0	9	TRUE	TRUE
797	AgreeStrong	3	1	0	1	0	1	NA	NA	0	0	0	0	0	0	0	0	0	0	0	0	0	1	1	1	7	0	0	1	TRUE	FALSE	0	0	0	0	0	0	0	1	1	14	TRUE	TRUE
798	AgreeStrong	1	0	0	0	0	1	0	1	0	0	0	0	0	0	0	0	0	0	0	0	0	1	1	0	3	0	0	5	TRUE	TRUE	1	0	0	0	1	0	0	1	1	14	TRUE	TRUE
799	AgreeStrong	5	1	0	0	0	1	NA	NA	0	0	0	0	0	0	0	0	0	0	0	0	0	1	1	0	1	NA	1	6	TRUE	TRUE	1	0	0	0	1	0	0	0	0	6	TRUE	TRUE
800	AgreeStrong	5	1	0	0	0	1	NA	NA	1	1	0	0	1	0	1	0	0	0	0	0	0	1	1	0	2	NA	1	5	FALSE	TRUE	0	0	1	0	1	1	1	1	0	11	TRUE	TRUE
801	AgreeStrong	6	0	1	0	0	0	1	0	1	0	1	0	0	0	0	0	0	1	0	0	1	7	7	1	6	NA	1	6	TRUE	TRUE	0	0	0	0	1	1	1	1	0	11	TRUE	TRUE
802	AgreeStrong	5	1	0	0	0	1	NA	NA	NA	0	0	0	0	0	1	0	0	0	0	0	1	7	7	1	7	1	0	6	TRUE	TRUE	1	0	0	1	1	0	0	1	1	14	TRUE	TRUE
803	AgreeMod	5	1	0	0	0	0	0	1	1	0	0	0	0	0	0	0	0	0	0	0	0	1	1	1	5	0	0	5	TRUE	TRUE	0	0	0	0	0	0	0	1	0	10	TRUE	TRUE
804	AgreeStrong	5	1	0	0	0	1	NA	NA	0	0	0	0	1	0	0	0	0	1	0	0	0	4	4	0	1	1	0	6	FALSE	TRUE	0	1	0	0	1	0	0	1	0	10	TRUE	TRUE
805	AgreeStrong	5	1	0	1	0	1	NA	NA	0	0	0	0	0	0	0	0	0	0	0	0	0	1	1	0	1	NA	1	6	TRUE	TRUE	1	0	0	0	1	1	1	1	1	12	TRUE	TRUE
806	AgreeStrong	5	1	0	0	0	0	NA	NA	NA	0	0	0	0	0	0	0	0	1	0	0	1	1	1	0	1	0	0	1	TRUE	TRUE	1	0	0	0	0	0	0	0	0	7	TRUE	TRUE
807	AgreeMod	5	1	0	1	0	0	NA	NA	0	0	0	0	0	0	0	0	0	0	0	0	0	2	2	1	5	NA	1	2	TRUE	TRUE	0	0	0	0	0	0	0	1	0	10	TRUE	TRUE
808	AgreeStrong	6	0	0	0	0	1	0	1	1	0	1	0	1	0	0	0	0	0	0	0	1	1	1	1	7	1	0	1	TRUE	TRUE	1	0	0	0	1	0	1	1	0	10	TRUE	TRUE
809	AgreeStrong	5	1	0	0	0	1	NA	NA	0	1	0	0	1	0	1	0	0	0	0	0	0	1	1	0	2	0	0	6	TRUE	FALSE	1	0	0	0	0	0	0	0	0	6	TRUE	TRUE
810	AgreeStrong	5	1	0	0	0	1	NA	NA	NA	0	0	0	0	0	0	0	0	0	0	0	0	1	1	0	2	1	0	5	TRUE	TRUE	1	1	0	0	0	0	0	1	1	12	TRUE	TRUE
811	AgreeStrong	5	1	0	0	0	0	1	0	0	0	0	0	1	0	0	0	0	0	0	0	0	3	3	1	5	1	0	6	TRUE	TRUE	1	0	0	0	0	0	0	1	0	11	TRUE	TRUE
812	AgreeStrong	5	1	0	0	0	0	NA	NA	0	0	0	0	0	0	0	0	1	0	0	0	1	1	1	1	7	1	0	6	TRUE	TRUE	0	0	0	0	0	0	0	1	1	14	TRUE	TRUE
813	AgreeStrong	5	1	0	0	0	1	NA	NA	NA	0	0	0	1	0	0	0	0	1	0	0	0	1	1	0	1	0	0	5	FALSE	TRUE	0	0	1	0	0	0	0	1	0	11	TRUE	TRUE
814	NeutralNeg	5	1	0	0	0	1	NA	NA	0	1	0	0	1	1	1	0	1	0	0	0	0	1	1	1	7	1	0	6	TRUE	FALSE	1	1	0	0	0	0	0	1	1	13	TRUE	TRUE
815	AgreeMod	3	1	0	0	0	1	0	0	0	0	0	0	0	0	0	0	0	0	0	0	0	2	2	1	6	1	1	2	TRUE	TRUE	0	0	0	1	1	0	1	1	1	13	TRUE	TRUE
816	AgreeStrong	1	0	1	0	0	0	NA	NA	NA	0	0	0	0	0	0	0	0	0	0	0	0	1	1	1	5	NA	1	6	FALSE	TRUE	0	0	0	1	0	0	0	1	0	10	TRUE	FALSE
817	AgreeStrong	1	1	0	0	0	1	NA	NA	NA	0	0	0	0	0	0	0	1	1	0	0	0	1	1	1	7	1	0	NA	FALSE	TRUE	1	1	0	0	0	0	0	1	1	14	TRUE	TRUE
818	AgreeStrong	5	1	0	0	0	1	NA	NA	0	0	0	0	1	0	0	0	0	0	0	0	1	1	1	0	3	1	0	5	FALSE	TRUE	0	1	0	0	1	0	1	1	0	11	TRUE	TRUE
819	AgreeStrong	5	0	1	0	0	0	1	0	1	0	0	0	0	0	0	0	0	0	0	0	0	1	1	1	6	0	0	6	TRUE	FALSE	0	0	0	0	1	0	0	1	1	14	TRUE	TRUE
820	AgreeStrong	6	0	1	0	0	0	1	0	0	0	0	0	1	0	0	0	0	0	0	0	0	3	3	0	2	NA	1	6	FALSE	TRUE	0	0	0	1	1	0	0	1	1	13	TRUE	TRUE
821	NeutralNeg	5	1	0	0	0	1	0	1	NA	1	0	1	1	0	0	0	1	0	0	0	0	7	7	0	4	1	0	4	TRUE	FALSE	0	0	0	0	0	0	1	0	0	6	TRUE	TRUE
822	AgreeStrong	5	1	0	0	0	NA	NA	NA	NA	0	0	0	0	0	0	0	0	0	0	0	0	1	1	1	6	NA	1	6	TRUE	TRUE	1	0	0	0	1	0	0	0	0	2	FALSE	FALSE
823	AgreeStrong	5	0	1	0	0	1	0	1	0	0	0	0	0	0	0	0	0	0	0	0	0	1	1	0	2	1	0	5	FALSE	TRUE	0	0	1	0	0	0	0	1	1	13	TRUE	TRUE
824	AgreeStrong	5	1	0	0	0	0	1	0	1	0	0	0	1	0	0	0	0	0	0	0	0	1	1	0	3	0	0	4	TRUE	TRUE	0	1	0	0	0	0	0	1	0	10	TRUE	TRUE
825	AgreeStrong	5	0	1	0	0	1	1	0	1	0	0	0	1	0	0	0	0	1	0	0	0	3	3	0	3	NA	1	6	FALSE	TRUE	0	0	0	0	1	0	1	1	0	10	TRUE	TRUE
826	AgreeStrong	5	1	0	0	0	1	0	1	NA	0	0	0	0	0	0	0	0	0	0	0	0	1	1	1	5	NA	1	1	FALSE	TRUE	0	0	0	1	1	0	0	0	0	8	TRUE	TRUE
827	AgreeStrong	5	1	0	NA	0	1	NA	NA	NA	0	1	0	1	0	0	0	0	0	0	0	1	1	1	NA	NA	NA	NA	5	TRUE	TRUE	1	1	0	0	0	0	0	NA	NA	NA	FALSE	TRUE
828	AgreeStrong	6	0	1	0	0	1	0	1	1	0	0	0	1	0	0	0	0	1	0	0	0	1	1	1	5	0	0	3	TRUE	TRUE	1	1	0	0	1	1	2	1	0	11	TRUE	TRUE
829	AgreeStrong	1	0	1	1	0	1	1	0	NA	0	0	0	0	0	0	0	0	0	0	0	1	1	1	1	6	1	0	6	TRUE	TRUE	0	1	0	1	0	0	0	1	0	11	TRUE	TRUE
830	NeutralNeg	5	0	1	0	0	1	0	1	1	0	0	0	0	0	0	0	0	0	0	0	0	1	1	1	6	NA	1	NA	FALSE	TRUE	0	0	1	0	1	1	2	0	0	6	FALSE	TRUE
831	NeutralNeg	1	0	1	0	0	1	NA	NA	0	0	0	0	0	0	0	0	0	1	0	0	1	1	1	1	6	0	0	5	FALSE	TRUE	1	0	0	0	1	1	2	1	1	14	TRUE	TRUE
832	AgreeStrong	1	0	0	0	0	1	0	1	NA	0	0	0	1	0	0	0	1	1	0	0	0	4	4	0	3	1	0	1	TRUE	FALSE	1	1	1	0	1	1	3	1	1	13	TRUE	TRUE
833	AgreeStrong	5	0	1	0	0	1	1	0	0	0	0	0	0	0	0	0	0	0	0	0	0	1	1	1	5	NA	1	6	TRUE	FALSE	1	1	0	0	0	0	0	1	0	10	TRUE	TRUE
834	AgreeStrong	5	1	0	0	0	0	NA	NA	0	1	0	0	1	0	1	1	0	0	0	0	0	1	1	1	7	0	0	NA	TRUE	FALSE	1	0	0	0	1	0	0	1	1	13	TRUE	TRUE
835	AgreeStrong	5	1	0	0	0	1	NA	NA	NA	0	0	0	0	0	0	0	0	0	0	0	0	1	1	0	1	NA	1	4	FALSE	FALSE	0	0	0	0	1	0	0	1	1	13	TRUE	FALSE
836	AgreeStrong	5	1	1	0	0	1	0	1	1	0	0	0	1	0	0	0	0	0	0	0	0	1	1	0	3	0	0	5	TRUE	TRUE	1	0	0	0	1	1	1	0	0	8	TRUE	TRUE
837	AgreeStrong	5	0	1	0	0	1	0	1	1	0	1	0	0	0	0	0	0	0	1	0	1	5	5	0	3	NA	1	6	FALSE	TRUE	0	0	0	0	0	0	0	1	1	12	TRUE	TRUE
838	NeutralNeg	5	0	1	0	0	0	0	1	1	0	1	0	1	0	0	0	0	0	0	0	1	2	2	0	3	1	0	6	TRUE	TRUE	0	1	0	1	1	0	0	1	1	13	TRUE	TRUE
839	NeutralNeg	5	1	0	0	0	1	NA	NA	0	1	0	0	1	0	0	0	0	1	0	0	0	2	2	0	4	0	0	6	TRUE	FALSE	0	0	0	0	0	0	0	1	0	11	FALSE	TRUE
840	AgreeStrong	5	1	1	0	0	1	NA	NA	NA	0	0	0	1	0	0	0	0	1	0	0	0	1	1	1	5	0	0	6	TRUE	TRUE	1	0	1	0	1	1	2	1	1	14	TRUE	TRUE
841	AgreeStrong	5	0	1	0	0	0	0	1	NA	1	0	1	1	1	0	0	0	1	0	0	0	5	5	1	6	NA	1	4	TRUE	TRUE	0	0	1	0	1	0	0	1	0	10	TRUE	TRUE
842	AgreeStrong	5	1	0	0	0	1	0	1	1	0	0	0	1	0	0	0	1	0	0	0	0	1	1	0	4	1	0	6	TRUE	TRUE	0	0	0	0	1	1	2	1	0	10	TRUE	TRUE
843	AgreeStrong	6	1	0	0	0	1	0	0	NA	0	0	0	0	0	1	0	0	0	0	0	0	1	1	0	2	NA	1	6	TRUE	TRUE	1	1	0	0	1	1	1	1	1	12	TRUE	TRUE
844	AgreeStrong	2	NA	0	0	1	0	NA	NA	NA	0	0	0	0	0	0	0	0	0	0	0	0	1	1	1	7	0	1	6	NA	FALSE	1	0	0	1	1	0	0	0	0	2	FALSE	TRUE
845	AgreeStrong	1	0	0	0	1	0	0	1	0	0	1	0	1	0	0	0	0	1	0	0	1	2	2	0	3	1	0	1	TRUE	FALSE	0	0	0	0	0	0	0	1	1	12	TRUE	TRUE
846	NeutralNeg	1	0	0	0	0	1	0	0	0	0	0	0	1	0	1	0	0	0	0	0	0	6	6	1	7	NA	1	6	TRUE	FALSE	1	0	0	1	1	0	1	1	1	12	TRUE	TRUE
847	AgreeStrong	5	0	1	0	0	1	1	0	1	1	0	1	1	0	0	0	0	1	0	0	0	2	2	0	1	1	0	6	TRUE	TRUE	0	0	0	0	1	0	0	1	1	13	TRUE	TRUE
848	AgreeStrong	5	1	0	0	1	1	0	1	1	1	0	0	1	0	0	0	0	0	0	0	0	5	5	1	6	0	0	5	TRUE	TRUE	0	0	0	0	1	1	1	0	0	9	TRUE	TRUE
849	AgreeStrong	5	0	1	1	0	1	0	1	0	0	0	0	1	0	0	0	1	0	0	0	1	1	1	1	7	1	0	1	FALSE	FALSE	0	0	1	0	0	0	0	1	1	14	TRUE	TRUE
850	AgreeStrong	5	0	1	0	0	1	1	0	NA	0	0	0	1	0	0	0	0	0	0	0	0	2	2	1	6	0	0	6	TRUE	TRUE	0	0	0	0	1	0	0	1	1	13	TRUE	TRUE
851	AgreeStrong	5	1	0	1	1	1	0	1	NA	0	0	0	1	0	0	0	0	1	0	0	0	1	1	0	1	1	0	6	FALSE	FALSE	0	0	0	0	0	0	0	1	1	14	TRUE	TRUE
852	AgreeStrong	5	1	0	0	0	0	NA	NA	0	1	0	0	1	0	0	0	0	0	0	0	0	6	6	1	5	0	0	5	TRUE	FALSE	1	0	0	0	0	0	0	1	1	12	TRUE	TRUE
853	AgreeMod	5	1	1	0	1	0	1	0	0	0	0	0	1	0	0	0	1	0	0	0	1	7	7	1	6	0	0	6	TRUE	FALSE	1	0	0	0	0	0	0	1	1	13	TRUE	TRUE
854	AgreeStrong	5	1	0	0	1	0	NA	NA	NA	0	0	1	1	0	0	0	0	0	0	0	0	1	1	1	6	NA	1	5	TRUE	TRUE	0	0	0	0	0	0	0	1	1	12	TRUE	FALSE
855	AgreeStrong	5	1	0	0	0	1	NA	NA	0	0	0	0	1	0	1	0	0	1	0	0	0	6	6	0	1	NA	1	1	FALSE	TRUE	0	0	1	0	1	0	1	1	1	14	TRUE	TRUE
856	AgreeStrong	5	1	0	0	0	1	NA	NA	0	0	0	0	0	0	0	0	0	0	0	0	0	1	1	0	1	1	0	4	TRUE	FALSE	0	0	0	0	0	0	0	1	1	13	TRUE	TRUE
857	AgreeStrong	5	1	0	0	1	0	1	0	0	0	0	0	1	0	0	0	0	0	0	0	1	6	6	0	2	1	0	6	TRUE	FALSE	0	0	0	1	0	0	0	1	1	13	TRUE	TRUE
858	AgreeStrong	5	1	0	0	0	1	0	1	NA	0	0	0	0	0	0	0	0	0	0	0	1	1	1	1	5	0	0	6	TRUE	TRUE	1	1	0	0	1	1	1	1	1	13	TRUE	TRUE
859	AgreeStrong	3	1	0	0	1	1	0	1	NA	0	0	0	1	0	0	0	0	0	0	0	0	3	3	0	2	NA	NA	5	FALSE	TRUE	1	0	0	0	0	0	0	0	0	8	TRUE	TRUE
860	AgreeStrong	5	0	1	0	1	0	1	0	NA	0	0	0	1	0	0	0	0	0	0	0	0	1	1	0	3	1	0	6	FALSE	TRUE	0	0	0	0	0	0	0	1	0	10	TRUE	TRUE
861	AgreeStrong	2	1	0	0	1	1	NA	NA	NA	0	0	0	0	0	0	0	0	0	0	0	0	1	1	0	4	NA	1	5	TRUE	FALSE	1	0	0	0	0	0	0	1	0	11	TRUE	TRUE
862	AgreeStrong	6	1	0	0	1	1	0	1	NA	0	0	0	0	0	1	0	0	0	0	0	0	5	5	0	4	0	0	NA	FALSE	FALSE	0	0	0	0	0	0	0	0	0	6	TRUE	TRUE
863	AgreeStrong	5	1	1	0	1	0	0	1	1	0	0	0	1	0	0	0	0	0	0	0	0	5	5	1	5	0	0	6	TRUE	TRUE	1	0	0	0	0	0	0	0	0	7	TRUE	TRUE
864	AgreeStrong	2	1	0	0	1	0	NA	NA	0	0	0	0	0	0	0	0	0	1	0	1	0	1	1	0	2	NA	1	6	TRUE	TRUE	0	0	0	1	0	0	0	0	0	9	TRUE	TRUE
865	AgreeMod	1	1	0	0	0	0	NA	NA	0	0	0	0	1	0	0	0	0	0	0	0	0	2	2	0	3	NA	1	5	TRUE	FALSE	1	0	0	0	1	0	1	1	0	10	TRUE	TRUE
866	NeutralNeg	5	1	0	0	0	1	NA	NA	1	0	1	0	1	0	0	0	0	1	0	0	1	1	1	0	3	NA	1	2	TRUE	TRUE	0	0	0	0	1	0	0	1	1	12	TRUE	TRUE
867	AgreeMod	5	0	0	0	0	1	0	1	1	1	0	1	1	0	0	0	0	1	0	0	1	4	4	0	2	1	0	6	TRUE	TRUE	1	1	1	0	0	0	0	1	1	13	TRUE	TRUE
868	AgreeStrong	5	0	1	0	1	0	0	1	NA	1	0	0	1	1	1	0	0	1	0	0	1	7	7	0	4	0	0	6	TRUE	TRUE	1	0	0	0	0	0	0	1	1	12	TRUE	TRUE
869	AgreeStrong	5	1	0	1	0	1	NA	NA	NA	1	0	1	1	0	0	0	0	1	0	0	0	1	1	1	5	NA	1	6	TRUE	TRUE	1	1	0	0	1	0	1	NA	NA	NA	FALSE	TRUE
870	AgreeStrong	5	1	0	0	0	0	NA	NA	0	0	0	0	1	0	0	0	0	0	0	0	1	1	1	1	5	0	0	6	TRUE	FALSE	1	0	0	0	1	0	0	0	0	9	TRUE	FALSE
871	NeutralNeg	1	0	0	1	0	0	1	0	0	1	1	1	1	0	0	0	0	1	0	0	1	5	5	0	3	1	0	1	FALSE	FALSE	0	0	1	1	1	0	0	1	1	13	FALSE	TRUE
872	AgreeStrong	5	1	0	0	0	0	NA	NA	0	0	0	0	1	0	0	0	1	0	0	0	0	4	4	1	7	1	0	4	FALSE	FALSE	0	0	0	0	0	0	1	0	0	7	TRUE	TRUE
873	AgreeStrong	4	1	0	0	1	0	1	0	1	0	0	0	0	0	0	0	0	0	0	0	0	6	6	1	6	0	0	6	FALSE	FALSE	1	0	0	0	1	0	1	1	1	12	TRUE	TRUE
874	AgreeStrong	5	0	1	0	0	0	0	1	1	0	0	0	0	0	0	0	0	0	0	0	0	1	1	1	5	0	0	4	TRUE	TRUE	0	0	0	0	1	1	2	1	1	13	TRUE	TRUE
875	AgreeMod	1	0	0	0	0	0	0	1	0	0	0	0	1	0	0	0	0	0	0	0	0	2	2	NA	NA	1	0	4	FALSE	FALSE	1	0	0	0	1	1	3	1	1	12	FALSE	TRUE
876	AgreeStrong	5	1	0	0	1	0	NA	NA	0	0	0	0	1	1	0	0	0	0	0	0	1	1	1	0	2	1	0	6	TRUE	TRUE	1	1	0	0	1	0	1	1	1	14	TRUE	TRUE
877	AgreeLittle	5	1	0	0	0	1	NA	NA	0	1	0	0	0	0	0	0	0	1	0	0	1	1	1	1	6	0	0	5	FALSE	FALSE	1	0	0	0	0	0	0	0	0	9	TRUE	TRUE
878	AgreeStrong	5	1	0	0	0	0	NA	NA	0	0	0	0	1	0	0	0	0	0	0	0	0	6	6	1	7	NA	1	1	TRUE	TRUE	0	1	0	0	1	0	0	1	1	14	TRUE	FALSE
879	AgreeStrong	5	1	0	0	0	1	NA	NA	0	1	0	0	1	0	1	0	0	0	1	0	0	1	1	0	3	0	0	6	FALSE	FALSE	1	0	0	0	1	0	0	0	0	5	TRUE	TRUE
880	AgreeLittle	5	0	1	0	0	0	0	1	1	0	0	0	0	0	0	0	0	0	0	0	0	4	4	0	3	1	0	6	TRUE	FALSE	0	0	0	0	1	0	1	1	1	13	TRUE	TRUE
881	AgreeStrong	5	1	0	0	1	1	NA	NA	NA	0	0	0	0	0	0	0	0	0	0	0	0	2	2	0	2	NA	1	3	TRUE	TRUE	1	0	0	0	0	0	0	0	0	8	TRUE	TRUE
882	AgreeStrong	5	1	1	0	0	1	0	1	NA	0	0	0	0	0	0	0	0	0	0	0	0	1	1	1	5	0	0	3	FALSE	TRUE	0	1	0	0	1	0	0	1	0	10	TRUE	TRUE
883	AgreeStrong	1	1	0	0	0	0	0	1	NA	1	0	0	1	0	0	0	0	0	0	0	0	1	1	1	7	NA	1	6	FALSE	TRUE	1	0	0	0	1	1	1	1	1	12	TRUE	TRUE
884	AgreeStrong	4	1	0	0	1	1	0	1	NA	0	0	0	0	0	0	0	0	0	0	0	0	1	1	0	4	1	0	4	TRUE	FALSE	1	0	0	0	0	0	0	1	0	11	TRUE	TRUE
885	AgreeStrong	5	0	0	0	1	1	0	0	NA	0	0	0	0	0	0	0	1	0	0	0	0	1	1	1	5	1	0	6	TRUE	FALSE	0	0	0	0	0	0	0	0	0	5	TRUE	TRUE
886	AgreeStrong	5	1	0	0	0	0	1	0	1	0	0	0	0	0	0	0	0	0	0	0	0	6	6	0	3	1	0	6	TRUE	TRUE	0	0	0	1	0	0	0	1	1	14	TRUE	TRUE
887	AgreeStrong	5	0	1	0	1	0	1	0	1	0	0	0	0	0	0	0	0	0	0	0	0	5	5	0	2	NA	1	5	FALSE	TRUE	0	1	0	0	1	0	2	0	0	7	TRUE	TRUE
888	AgreeStrong	5	0	1	0	0	0	0	1	NA	1	0	0	1	0	0	0	0	0	0	0	0	1	1	1	5	0	0	2	TRUE	TRUE	0	0	0	1	0	0	0	0	0	7	TRUE	TRUE
889	AgreeStrong	5	0	1	0	1	1	0	1	1	0	0	0	0	0	0	0	0	0	0	0	0	1	1	0	2	NA	1	5	TRUE	FALSE	0	0	0	0	1	0	1	1	0	11	TRUE	TRUE
890	AgreeStrong	5	0	1	0	1	0	0	0	1	1	0	0	0	1	1	0	0	1	0	1	0	3	3	1	6	NA	1	6	FALSE	TRUE	1	0	1	0	0	0	0	1	1	14	TRUE	TRUE
891	AgreeMod	5	1	0	0	0	0	1	0	1	1	1	0	1	0	0	0	0	1	0	0	1	1	1	0	3	0	0	6	TRUE	TRUE	1	0	0	0	0	0	0	1	0	11	TRUE	TRUE
892	AgreeStrong	5	1	0	0	1	1	NA	NA	NA	0	1	0	1	0	1	0	0	0	0	0	1	1	1	0	1	1	0	1	TRUE	TRUE	1	0	0	0	0	0	0	1	1	14	TRUE	TRUE
893	AgreeStrong	5	1	0	0	1	0	0	1	1	1	1	1	1	0	1	0	0	1	0	1	0	3	3	0	1	0	0	2	FALSE	TRUE	1	1	1	1	0	0	0	1	1	14	TRUE	TRUE
894	AgreeStrong	2	1	0	0	1	0	NA	NA	0	0	0	0	0	0	1	0	0	0	0	0	0	1	1	1	7	1	0	6	TRUE	FALSE	1	0	0	0	0	0	0	1	1	14	TRUE	TRUE
895	AgreeMod	5	0	1	0	1	0	0	1	1	1	0	0	1	0	0	0	0	0	0	0	1	7	7	1	5	0	0	6	FALSE	TRUE	0	0	1	0	1	0	1	1	1	12	TRUE	TRUE
896	AgreeStrong	5	1	0	0	0	1	1	0	0	1	1	0	1	0	0	0	0	0	0	0	0	2	2	0	4	0	0	6	TRUE	TRUE	1	0	0	0	0	0	0	1	0	11	TRUE	TRUE
897	AgreeStrong	4	1	0	0	1	0	NA	NA	NA	0	0	0	1	0	0	0	0	0	0	0	0	1	1	0	1	0	0	1	TRUE	FALSE	1	0	0	0	1	0	0	0	0	6	TRUE	TRUE
898	AgreeStrong	5	1	0	0	1	0	0	1	NA	0	0	0	1	0	0	0	0	0	0	0	0	1	1	0	1	1	0	6	TRUE	TRUE	1	1	0	1	1	1	1	0	0	7	TRUE	TRUE
899	AgreeStrong	5	0	1	0	0	0	0	1	0	1	0	1	1	0	0	1	1	1	0	0	1	3	3	0	3	1	0	6	TRUE	FALSE	1	0	0	0	1	0	1	1	0	11	TRUE	TRUE
900	NeutralNeg	4	1	0	0	0	1	NA	NA	0	1	0	1	1	0	1	0	0	0	0	0	0	4	4	1	6	1	0	1	FALSE	FALSE	1	1	0	0	1	0	1	1	1	13	TRUE	TRUE
901	NeutralNeg	4	0	1	0	1	1	0	1	0	1	0	1	1	1	0	0	1	1	0	0	1	5	5	1	5	NA	1	6	FALSE	FALSE	0	0	1	0	1	1	2	0	0	7	TRUE	TRUE
902	AgreeStrong	2	1	0	0	1	0	NA	NA	NA	0	0	1	0	0	0	0	0	1	0	0	1	2	2	0	4	1	0	2	FALSE	TRUE	1	1	0	0	0	0	0	1	0	11	FALSE	TRUE
903	AgreeStrong	5	0	1	0	1	0	0	1	1	0	1	0	1	0	0	0	0	1	0	0	0	3	3	1	6	NA	1	5	TRUE	FALSE	0	0	0	0	0	0	0	1	0	10	TRUE	TRUE
904	AgreeStrong	5	1	0	0	0	1	0	0	1	0	0	0	1	0	0	0	0	0	0	0	0	2	2	1	5	NA	1	6	TRUE	FALSE	0	1	0	0	0	0	0	1	1	12	TRUE	TRUE
905	AgreeMod	5	1	1	0	1	1	1	0	NA	0	0	0	1	0	0	0	0	0	0	0	1	1	1	0	1	0	0	6	TRUE	TRUE	1	1	0	0	1	0	0	1	1	13	TRUE	TRUE
906	AgreeStrong	5	0	1	0	1	0	NA	NA	NA	0	0	0	1	1	0	0	0	0	0	0	0	3	3	0	3	1	0	5	FALSE	FALSE	0	1	1	0	1	0	1	1	1	12	TRUE	TRUE
907	AgreeMod	5	1	0	0	0	1	NA	NA	NA	0	0	0	1	0	0	0	0	0	0	0	0	5	5	1	7	1	0	5	FALSE	TRUE	1	0	0	0	0	0	0	1	1	13	TRUE	FALSE
908	AgreeStrong	5	1	1	0	0	0	1	0	1	0	0	0	1	0	0	0	1	1	0	0	1	6	6	0	4	1	0	5	TRUE	TRUE	0	0	0	0	0	0	0	1	0	11	TRUE	TRUE
909	AgreeStrong	1	1	0	0	1	0	NA	NA	0	0	0	0	0	0	0	0	0	1	0	0	0	5	5	0	3	1	0	6	TRUE	TRUE	0	0	0	0	0	0	0	0	0	6	TRUE	TRUE
910	NeutralNeg	1	0	0	0	1	1	1	0	NA	0	0	0	1	0	0	0	0	0	0	0	0	7	7	1	5	NA	1	6	FALSE	FALSE	0	0	1	0	0	0	0	1	0	10	FALSE	TRUE
911	AgreeStrong	4	1	1	0	0	1	1	0	0	1	0	1	1	0	0	0	0	1	0	0	1	3	3	0	2	0	0	5	TRUE	TRUE	1	0	0	0	0	0	0	1	1	13	TRUE	TRUE
912	AgreeStrong	5	0	1	0	1	0	NA	NA	0	1	0	0	1	0	0	0	0	1	0	0	1	5	5	1	6	1	0	6	FALSE	TRUE	0	0	1	0	0	0	0	1	1	13	TRUE	TRUE
913	AgreeStrong	5	0	1	0	0	1	0	1	NA	0	0	0	0	0	0	0	0	1	0	0	0	1	1	1	6	1	0	6	TRUE	TRUE	1	0	0	0	0	0	0	1	1	14	TRUE	TRUE
914	AgreeStrong	3	1	0	0	0	1	NA	NA	NA	0	0	0	0	0	0	0	0	0	0	0	0	1	1	1	5	0	0	6	FALSE	TRUE	1	1	0	0	1	1	1	1	0	10	TRUE	TRUE
915	AgreeLittle	1	1	0	0	1	1	NA	NA	0	0	0	0	1	0	0	0	0	0	0	0	0	1	1	0	3	NA	1	5	TRUE	TRUE	0	0	0	0	1	0	0	1	1	14	TRUE	TRUE
916	AgreeStrong	5	1	0	0	0	1	NA	NA	1	1	0	0	1	0	0	0	0	0	0	0	0	1	1	0	2	1	0	1	TRUE	TRUE	1	1	0	0	1	0	0	0	0	8	TRUE	TRUE
917	NeutralNeg	5	1	0	1	0	0	NA	NA	0	0	0	0	1	0	0	0	0	0	0	0	0	1	1	0	1	NA	1	2	TRUE	TRUE	0	0	0	0	1	1	1	0	0	3	TRUE	TRUE
918	AgreeMod	5	0	1	0	1	0	0	1	1	0	0	0	1	0	1	0	0	1	0	0	0	3	3	1	5	NA	1	2	TRUE	TRUE	1	0	0	0	1	1	2	0	0	8	TRUE	TRUE
919	AgreeStrong	5	0	1	0	0	0	0	1	NA	0	0	0	1	0	0	0	1	0	0	0	1	1	1	1	7	1	0	1	TRUE	FALSE	1	1	0	0	1	1	2	0	0	9	TRUE	TRUE
920	AgreeStrong	5	1	0	0	0	0	1	0	0	0	0	0	1	0	0	0	1	0	0	0	1	1	1	0	3	1	0	6	TRUE	FALSE	1	0	0	0	0	0	0	1	0	11	TRUE	TRUE
921	AgreeStrong	5	1	0	0	0	0	NA	NA	0	0	0	0	0	0	0	0	0	0	0	0	0	1	1	1	7	NA	1	1	TRUE	TRUE	1	0	0	0	1	1	1	1	1	12	TRUE	TRUE
922	AgreeStrong	5	0	1	0	1	1	0	0	1	1	0	0	0	0	0	0	0	0	0	0	0	3	3	0	3	0	0	4	TRUE	TRUE	1	0	0	0	0	0	0	0	0	9	TRUE	TRUE
923	AgreeStrong	3	1	0	1	1	0	NA	NA	0	0	0	0	1	0	0	0	0	0	0	0	0	2	2	0	2	0	0	6	TRUE	FALSE	1	0	0	0	1	0	0	1	0	11	TRUE	TRUE
924	AgreeStrong	5	1	0	0	0	1	1	0	0	1	0	1	1	0	1	0	1	0	0	0	0	1	1	1	5	1	0	1	TRUE	FALSE	1	1	0	0	0	0	0	0	0	9	TRUE	TRUE
925	AgreeMod	5	1	0	0	0	0	NA	NA	0	0	0	0	0	0	0	0	0	0	0	0	0	1	1	0	4	NA	1	1	TRUE	FALSE	0	0	0	0	1	0	0	0	0	3	TRUE	TRUE
926	AgreeStrong	5	1	0	0	1	0	0	1	NA	0	0	0	1	0	0	0	1	1	0	0	0	1	1	0	2	1	0	3	TRUE	FALSE	1	0	0	0	0	0	0	0	0	9	TRUE	TRUE
927	NeutralNeg	5	1	0	0	1	0	0	1	0	1	0	0	1	1	1	0	0	0	0	0	0	7	7	1	6	NA	1	6	TRUE	FALSE	1	1	0	0	1	0	1	1	1	12	TRUE	TRUE
928	AgreeStrong	NA	0	0	0	0	0	1	0	NA	0	0	0	0	0	0	0	0	0	0	0	0	1	1	0	1	NA	1	6	TRUE	TRUE	0	0	0	0	1	0	0	0	0	9	TRUE	TRUE
929	AgreeStrong	5	1	0	0	0	0	NA	NA	0	1	0	1	1	0	0	0	0	0	0	0	0	1	1	1	7	1	0	1	TRUE	FALSE	0	1	0	0	0	0	0	1	1	14	TRUE	TRUE
930	NeutralNeg	1	1	0	0	0	0	NA	NA	0	1	0	1	1	0	1	0	1	0	0	1	0	6	6	1	7	0	0	6	FALSE	TRUE	0	1	0	0	0	0	0	1	1	13	TRUE	TRUE
931	AgreeStrong	1	0	1	0	1	0	NA	NA	0	0	0	0	1	0	0	0	0	0	0	0	0	1	1	1	5	0	0	5	FALSE	FALSE	0	1	1	0	1	0	1	0	0	8	TRUE	TRUE
932	NeutralNeg	3	1	1	0	1	0	0	0	0	1	1	1	1	0	0	0	0	1	0	1	1	7	7	0	2	0	0	5	TRUE	TRUE	1	1	0	1	1	0	1	1	0	10	TRUE	TRUE
933	AgreeLittle	5	1	0	0	1	1	0	1	1	1	0	1	1	0	0	0	0	0	0	0	1	1	1	0	2	0	0	6	TRUE	TRUE	1	0	0	0	0	0	0	1	1	12	FALSE	TRUE
934	AgreeStrong	5	1	0	0	0	0	0	1	0	1	0	0	1	0	0	0	1	1	0	0	0	1	1	1	6	1	0	1	FALSE	FALSE	0	1	0	0	1	0	1	1	0	10	TRUE	TRUE
935	AgreeLittle	5	1	0	0	1	1	NA	NA	0	0	0	0	0	0	0	0	0	0	0	0	0	1	1	0	1	0	0	6	TRUE	TRUE	1	1	1	0	1	0	1	0	0	7	TRUE	TRUE
936	AgreeMod	6	1	0	0	1	1	0	1	1	0	0	0	1	0	0	0	0	0	0	0	1	1	1	1	6	NA	1	6	FALSE	TRUE	0	0	0	0	1	0	0	0	0	8	TRUE	TRUE
937	AgreeStrong	5	1	0	0	1	0	NA	NA	NA	0	0	0	1	0	0	0	0	0	0	0	0	1	1	0	2	1	0	2	TRUE	FALSE	1	1	0	0	0	0	0	0	0	9	TRUE	TRUE
938	AgreeStrong	5	1	0	0	1	0	NA	NA	0	1	0	0	1	0	0	0	0	0	0	0	0	2	2	0	2	0	0	2	TRUE	FALSE	1	1	0	0	1	0	1	1	1	12	FALSE	TRUE
939	AgreeStrong	2	1	0	0	1	1	NA	NA	0	1	1	1	1	1	1	0	1	1	1	1	1	1	1	1	7	1	0	6	FALSE	TRUE	1	0	0	0	0	0	0	1	0	10	TRUE	TRUE
940	AgreeStrong	5	0	1	0	1	0	0	1	1	0	0	0	1	0	0	0	0	0	0	0	0	1	1	1	6	NA	1	4	TRUE	TRUE	0	1	0	1	1	0	1	1	0	10	TRUE	TRUE
941	AgreeStrong	5	1	0	0	0	0	0	1	0	0	0	0	0	0	0	0	1	0	0	0	0	3	3	1	6	1	0	6	FALSE	TRUE	0	0	0	1	0	0	0	1	0	11	TRUE	TRUE
942	AgreeStrong	5	0	1	0	1	0	0	1	1	0	0	0	1	0	0	0	0	0	0	0	0	3	3	1	5	NA	1	6	TRUE	FALSE	0	0	0	0	1	0	0	1	1	14	TRUE	TRUE
943	NeutralNeg	5	1	0	0	0	1	0	1	1	1	0	0	1	1	0	0	0	0	0	0	1	7	7	1	7	NA	NA	5	TRUE	FALSE	1	1	1	0	1	1	1	0	0	9	FALSE	TRUE
944	AgreeStrong	5	1	0	0	1	0	0	1	1	1	0	1	0	0	0	0	0	0	0	0	1	2	2	1	7	0	0	6	TRUE	TRUE	0	1	0	0	1	0	0	0	0	9	TRUE	TRUE
945	AgreeStrong	6	0	1	0	1	1	NA	NA	NA	0	0	0	0	0	0	0	0	0	0	0	1	1	1	0	1	NA	NA	6	TRUE	TRUE	1	0	0	1	0	0	0	0	0	5	FALSE	TRUE
946	AgreeStrong	5	1	0	0	0	0	0	1	1	0	1	0	1	0	0	0	0	0	0	0	1	2	2	1	5	NA	1	6	TRUE	TRUE	1	0	0	0	1	1	2	1	0	11	TRUE	TRUE
947	NeutralNeg	5	1	0	0	1	0	0	0	0	0	0	0	1	0	0	0	0	0	0	0	0	1	1	0	4	0	0	2	TRUE	FALSE	1	1	0	0	0	0	0	1	1	12	TRUE	TRUE
948	AgreeStrong	5	0	1	0	1	0	0	1	1	1	0	0	1	0	0	0	1	1	0	0	0	2	2	1	5	1	0	6	TRUE	FALSE	0	0	0	0	0	0	0	1	1	13	TRUE	TRUE
949	AgreeStrong	1	0	0	0	0	0	NA	NA	NA	0	0	0	0	0	0	0	0	0	0	0	0	1	1	0	1	1	0	5	TRUE	FALSE	1	0	0	1	0	0	0	1	1	12	TRUE	FALSE
950	AgreeStrong	5	0	1	0	1	0	NA	NA	1	0	0	0	1	0	0	0	1	1	0	0	0	1	1	0	2	1	0	5	FALSE	TRUE	1	1	0	0	0	0	0	1	1	12	TRUE	TRUE
951	AgreeStrong	5	1	0	0	0	1	0	1	1	0	0	0	1	0	0	0	0	0	0	0	0	1	1	1	6	NA	1	5	TRUE	TRUE	1	1	0	0	1	1	3	1	0	11	TRUE	TRUE
952	AgreeStrong	1	0	1	0	0	0	1	0	NA	1	0	0	1	0	1	0	0	1	0	0	0	1	1	0	3	0	0	5	TRUE	TRUE	0	0	1	1	0	0	0	1	1	12	TRUE	TRUE
953	AgreeStrong	5	1	0	0	0	1	1	0	NA	0	0	0	1	0	0	0	0	1	0	0	1	1	1	0	2	NA	NA	6	FALSE	TRUE	1	0	0	0	1	0	0	1	1	14	TRUE	TRUE
954	AgreeStrong	5	1	0	0	1	0	NA	NA	NA	0	0	0	1	0	1	0	1	0	0	0	0	1	1	0	2	1	0	5	FALSE	FALSE	0	0	0	0	1	0	0	0	0	8	TRUE	TRUE
955	AgreeStrong	5	1	0	0	0	0	NA	NA	NA	0	0	0	1	0	0	0	0	1	0	0	1	6	6	0	2	0	0	5	TRUE	TRUE	1	1	0	0	1	0	0	1	0	11	TRUE	TRUE
956	AgreeLittle	2	1	1	0	0	0	NA	NA	0	0	0	0	1	0	0	0	0	1	0	0	1	3	3	0	3	1	0	1	TRUE	TRUE	1	0	0	1	1	0	1	1	1	14	TRUE	TRUE
957	AgreeStrong	5	1	0	0	1	0	0	1	1	1	0	1	1	0	0	0	0	1	0	0	1	7	7	1	5	0	0	5	FALSE	TRUE	1	0	0	0	1	0	2	0	0	9	TRUE	TRUE
958	AgreeStrong	5	0	0	1	1	0	0	1	NA	1	0	1	1	0	0	0	0	1	0	0	1	7	7	0	1	0	0	6	TRUE	FALSE	0	0	0	0	0	0	0	1	1	12	TRUE	TRUE
959	AgreeLittle	5	1	0	0	0	1	NA	NA	1	1	0	0	0	0	0	0	0	0	0	0	0	5	5	1	7	NA	1	5	TRUE	TRUE	1	0	0	0	1	0	0	1	1	13	TRUE	TRUE
960	AgreeStrong	5	0	1	0	0	1	0	1	1	0	0	0	1	0	0	0	0	0	0	0	0	1	1	1	7	0	0	6	FALSE	TRUE	1	0	0	0	0	0	0	1	1	13	TRUE	TRUE
961	NeutralNeg	5	0	1	0	1	1	0	1	0	0	0	0	1	0	0	0	0	0	0	0	1	6	6	0	1	0	0	3	FALSE	TRUE	0	1	0	0	1	0	1	1	0	11	TRUE	TRUE
962	AgreeMod	5	1	0	0	0	1	0	1	1	0	0	0	0	0	0	0	0	0	0	0	0	1	1	0	3	0	0	2	FALSE	TRUE	0	0	1	0	1	0	0	1	0	10	TRUE	TRUE
963	AgreeStrong	5	0	1	0	1	0	0	0	0	0	0	0	0	0	0	0	0	1	0	0	0	6	6	1	7	1	0	6	FALSE	TRUE	1	0	1	0	0	0	0	1	1	13	TRUE	TRUE
964	AgreeMod	5	1	0	0	1	0	0	1	0	1	1	0	1	0	0	0	1	1	0	0	0	5	5	0	2	1	0	6	FALSE	TRUE	0	0	0	0	0	0	0	0	0	7	TRUE	TRUE
965	AgreeStrong	5	1	1	0	1	1	NA	NA	0	1	1	0	0	0	0	0	0	1	0	0	1	2	2	1	5	1	0	1	TRUE	TRUE	1	0	0	1	0	0	0	1	1	14	TRUE	TRUE
966	AgreeStrong	5	1	0	0	1	0	NA	NA	NA	0	1	0	1	0	0	0	0	0	0	0	1	1	1	0	1	1	0	6	TRUE	TRUE	0	1	0	0	0	0	0	1	1	14	TRUE	TRUE
967	AgreeStrong	1	0	0	0	0	0	NA	NA	0	0	0	0	0	0	0	0	0	0	0	0	0	1	1	1	7	NA	1	4	TRUE	FALSE	0	0	0	0	1	1	1	1	1	12	TRUE	TRUE
968	AgreeStrong	5	0	1	0	1	0	NA	NA	1	0	0	0	0	1	1	0	0	1	0	0	0	1	1	1	6	NA	1	5	TRUE	TRUE	0	0	0	0	1	0	1	1	1	13	TRUE	TRUE
969	AgreeMod	5	1	0	0	1	1	0	1	1	1	0	1	1	0	0	0	1	1	0	0	1	1	1	0	2	1	0	5	FALSE	TRUE	0	0	0	0	0	0	0	0	0	9	TRUE	TRUE
970	AgreeStrong	5	1	0	0	1	0	0	1	0	1	0	0	1	0	0	0	0	0	0	0	1	2	2	0	1	0	0	5	TRUE	FALSE	0	0	0	0	0	0	0	1	1	12	TRUE	TRUE
971	NeutralNeg	5	1	0	0	1	0	0	0	1	1	0	1	1	0	1	0	1	0	0	0	1	2	2	1	6	1	0	2	TRUE	TRUE	0	1	0	0	0	0	0	1	1	12	TRUE	TRUE
972	NeutralNeg	1	1	0	0	0	0	NA	NA	NA	0	0	0	1	0	0	0	0	0	0	0	0	2	2	1	6	NA	1	5	FALSE	TRUE	1	0	0	1	0	0	0	1	0	10	FALSE	TRUE
973	NeutralNeg	1	0	0	1	1	1	0	0	NA	0	0	0	0	1	0	0	0	0	0	0	0	2	2	0	3	0	0	1	FALSE	TRUE	0	0	0	0	1	0	0	0	0	7	FALSE	TRUE
974	AgreeStrong	5	0	1	0	0	0	0	1	1	1	0	0	1	0	1	0	0	0	0	0	0	3	3	1	6	NA	1	4	FALSE	TRUE	0	1	1	0	0	0	0	1	1	12	TRUE	TRUE
975	AgreeStrong	5	1	0	0	0	0	0	1	1	0	0	0	0	0	0	0	0	0	0	0	0	5	5	0	3	0	0	5	TRUE	FALSE	1	0	0	0	1	1	2	0	0	7	TRUE	TRUE
976	AgreeStrong	5	1	0	0	1	0	1	0	NA	1	0	0	1	0	0	0	0	0	0	0	0	1	1	0	1	1	0	5	TRUE	TRUE	0	0	0	0	0	0	0	1	1	13	TRUE	TRUE
977	AgreeMod	5	1	0	0	0	0	1	0	1	0	0	0	1	0	0	0	0	1	0	0	1	2	2	0	2	NA	1	6	FALSE	TRUE	0	0	0	0	1	1	3	0	0	9	TRUE	TRUE
978	AgreeStrong	5	1	0	0	0	0	1	0	NA	1	0	0	1	0	0	0	1	1	0	0	1	1	1	1	7	NA	1	6	FALSE	TRUE	0	0	1	0	1	0	0	1	1	14	TRUE	TRUE
979	AgreeStrong	5	1	0	0	0	1	0	1	1	1	1	0	1	0	0	0	0	0	0	0	0	2	2	0	1	0	0	6	TRUE	TRUE	0	0	0	0	1	0	1	1	1	14	TRUE	TRUE
980	AgreeMod	1	0	0	0	1	1	0	0	0	0	0	0	1	0	0	0	0	1	0	0	0	2	2	1	6	0	0	5	FALSE	TRUE	0	0	0	1	1	0	0	0	0	8	TRUE	TRUE
981	AgreeLittle	5	0	1	0	0	0	NA	NA	0	1	0	0	1	0	0	0	1	1	0	0	0	7	7	1	7	1	0	6	FALSE	TRUE	1	0	0	1	0	0	0	0	0	2	FALSE	TRUE
982	AgreeStrong	5	0	1	0	0	1	0	1	1	0	0	0	1	0	0	0	0	0	0	0	0	4	4	1	5	1	0	1	TRUE	TRUE	0	0	0	0	1	0	1	1	1	12	TRUE	TRUE
983	AgreeStrong	5	1	0	0	1	0	NA	NA	NA	1	0	0	1	0	0	0	0	1	0	0	1	1	1	0	2	1	0	5	FALSE	TRUE	1	0	0	0	1	0	0	0	0	7	TRUE	TRUE
984	AgreeStrong	5	0	1	0	0	0	0	1	1	0	0	0	0	0	0	0	0	0	0	0	1	2	2	1	7	0	0	5	TRUE	TRUE	0	0	0	0	1	0	2	1	0	11	TRUE	TRUE
985	AgreeStrong	5	1	1	0	1	0	0	1	1	0	0	0	1	1	0	0	1	0	0	0	1	3	3	0	4	1	0	5	FALSE	TRUE	0	0	0	0	0	0	0	1	1	12	TRUE	TRUE
986	AgreeStrong	1	0	0	0	0	0	1	0	NA	0	0	0	0	0	0	0	0	0	0	0	1	7	7	1	5	1	0	5	FALSE	FALSE	0	0	0	0	0	0	0	0	0	9	TRUE	TRUE
987	AgreeStrong	5	0	1	0	1	1	0	1	NA	0	0	0	0	0	0	0	0	0	0	0	0	1	1	0	1	NA	1	1	FALSE	FALSE	0	1	0	1	1	0	0	1	1	14	TRUE	TRUE
988	AgreeMod	5	1	1	0	0	1	0	1	1	0	0	0	1	0	1	0	0	1	0	0	1	2	2	1	7	0	0	4	TRUE	TRUE	1	0	0	0	1	0	0	0	0	8	TRUE	TRUE
989	AgreeStrong	5	1	0	0	1	1	NA	NA	0	1	1	0	1	0	0	0	0	1	0	0	1	2	2	0	4	NA	1	6	TRUE	FALSE	1	0	0	0	0	0	0	1	1	14	TRUE	TRUE
990	AgreeLittle	2	1	0	0	0	0	NA	NA	NA	0	0	0	1	0	0	0	0	0	0	0	1	5	5	NA	NA	1	0	4	FALSE	TRUE	1	0	0	0	0	0	0	NA	NA	NA	FALSE	TRUE
991	AgreeStrong	1	1	0	0	1	NA	1	0	NA	1	1	0	1	1	1	0	0	0	0	0	0	4	4	1	5	NA	1	6	FALSE	TRUE	0	0	0	1	0	0	0	1	1	12	TRUE	TRUE
992	AgreeMod	5	0	1	0	0	0	0	1	1	0	0	0	0	0	0	0	0	0	0	0	0	2	2	0	2	0	0	4	TRUE	TRUE	0	0	1	0	1	1	2	0	0	8	TRUE	TRUE
993	AgreeStrong	5	1	0	0	1	0	NA	NA	NA	0	0	0	1	0	0	0	0	1	0	0	1	1	1	1	7	NA	1	4	FALSE	TRUE	0	1	1	0	1	0	0	1	1	14	TRUE	TRUE
994	AgreeStrong	5	1	1	0	0	0	NA	NA	NA	1	0	0	1	0	0	0	0	1	0	0	0	3	3	1	7	0	0	5	TRUE	FALSE	1	0	0	0	0	0	0	1	1	12	TRUE	TRUE
995	AgreeMod	6	1	0	0	1	0	1	0	NA	1	1	1	1	0	0	0	0	1	0	0	1	4	4	0	3	NA	1	6	FALSE	TRUE	0	0	0	1	0	0	0	1	1	12	TRUE	TRUE
996	AgreeStrong	6	0	1	0	0	0	1	0	1	0	0	0	0	0	0	0	0	0	0	0	0	6	6	1	7	1	0	6	FALSE	FALSE	0	0	0	1	0	0	0	1	1	13	TRUE	TRUE
997	AgreeMod	5	0	0	0	0	1	0	0	1	0	0	0	1	0	0	0	0	0	0	0	1	3	3	0	4	0	0	6	TRUE	TRUE	0	1	1	0	1	0	1	1	1	12	TRUE	TRUE
998	AgreeStrong	5	1	0	0	1	0	NA	NA	0	0	0	0	0	0	0	0	0	0	0	0	0	2	2	0	2	0	0	6	TRUE	TRUE	1	0	0	0	0	0	0	0	0	8	TRUE	TRUE
999	AgreeStrong	6	0	1	0	1	0	NA	NA	0	0	0	0	1	0	0	0	0	0	0	0	0	6	6	0	2	NA	1	5	TRUE	TRUE	0	0	0	0	1	0	0	0	0	7	TRUE	TRUE
1000	AgreeMod	1	0	0	0	1	0	0	0	NA	0	0	0	0	0	0	0	0	1	0	0	1	5	5	0	4	0	0	6	FALSE	TRUE	1	0	0	1	0	0	0	1	0	11	TRUE	TRUE
1001	AgreeStrong	5	1	0	0	1	0	NA	NA	0	0	0	0	1	0	0	0	0	0	0	0	0	2	2	0	2	0	0	6	TRUE	FALSE	0	1	0	0	0	0	0	1	0	10	TRUE	TRUE
1002	NeutralNeg	1	1	0	0	1	1	NA	NA	0	1	0	0	1	0	0	1	0	1	0	0	1	NA	NA	1	7	NA	1	6	FALSE	TRUE	1	1	0	1	0	0	0	1	1	12	FALSE	TRUE
1003	AgreeStrong	5	0	1	0	1	0	NA	NA	NA	0	0	0	1	0	0	0	0	0	0	0	0	2	2	0	4	0	0	2	TRUE	TRUE	0	0	0	0	1	0	0	1	1	12	TRUE	TRUE
1004	AgreeStrong	5	1	0	0	1	0	NA	NA	NA	1	0	0	1	1	1	0	0	0	0	0	0	5	5	1	6	NA	1	6	FALSE	TRUE	0	1	0	0	1	0	0	0	0	9	TRUE	TRUE
1005	AgreeStrong	5	0	1	0	1	0	0	1	1	0	0	0	1	0	0	0	0	0	0	0	0	2	2	1	5	NA	1	5	FALSE	FALSE	0	0	0	0	1	0	1	0	0	9	TRUE	TRUE
1006	AgreeStrong	5	0	1	0	0	1	1	0	0	0	0	0	0	0	0	0	0	0	0	0	1	6	6	0	2	0	0	6	TRUE	TRUE	0	0	0	0	0	0	0	1	1	12	TRUE	TRUE
1007	AgreeStrong	5	1	0	0	1	0	0	1	NA	0	0	0	1	0	0	0	0	1	0	0	1	7	7	1	7	1	0	6	TRUE	TRUE	0	1	0	0	0	0	0	1	1	14	TRUE	TRUE
1008	AgreeStrong	5	1	0	0	1	1	NA	NA	NA	0	0	0	0	0	0	0	0	0	0	0	0	1	1	0	1	1	0	4	FALSE	FALSE	0	1	0	0	0	0	0	0	0	8	TRUE	TRUE
1009	AgreeMod	2	1	0	0	1	0	NA	NA	0	0	0	0	0	0	0	0	1	0	0	0	0	1	1	0	1	1	0	6	FALSE	FALSE	1	0	0	1	0	0	0	1	1	14	TRUE	TRUE
1010	AgreeLittle	1	0	1	0	0	0	1	0	NA	0	1	0	0	0	0	0	0	1	0	0	1	3	3	0	4	NA	1	6	FALSE	TRUE	0	0	0	0	1	0	0	1	0	11	TRUE	TRUE
1011	AgreeMod	5	0	1	0	0	1	0	1	NA	0	0	0	1	0	0	0	0	0	0	0	0	1	1	1	7	0	0	NA	FALSE	TRUE	0	0	0	0	1	1	2	1	1	14	TRUE	TRUE
1012	AgreeStrong	5	1	0	0	1	1	0	1	1	1	0	1	1	1	0	0	0	1	0	0	0	7	7	0	1	0	1	6	TRUE	TRUE	0	0	0	0	1	1	2	1	1	12	TRUE	TRUE
1013	AgreeStrong	5	0	1	0	0	1	0	1	1	0	0	0	1	0	0	0	0	0	1	0	0	1	1	0	1	NA	1	6	TRUE	TRUE	0	0	0	1	1	0	0	0	0	8	TRUE	TRUE
1014	AgreeLittle	5	1	0	0	1	0	NA	NA	0	0	0	0	0	0	0	0	0	0	0	0	0	1	1	0	2	NA	1	6	TRUE	FALSE	0	0	0	0	1	0	0	0	0	8	TRUE	TRUE
1015	AgreeStrong	5	1	0	0	1	0	NA	NA	NA	0	0	0	0	0	0	0	0	0	0	0	0	1	1	1	7	1	0	1	TRUE	FALSE	1	1	0	0	0	0	0	0	0	8	TRUE	TRUE
1016	AgreeStrong	5	1	0	0	1	1	0	0	NA	0	0	0	1	0	0	0	1	1	0	0	1	1	1	1	5	0	0	6	TRUE	FALSE	1	0	0	0	0	0	0	1	1	14	TRUE	TRUE
1017	AgreeStrong	5	1	0	0	1	1	NA	NA	0	0	0	0	0	0	0	0	0	0	0	0	1	1	1	NA	NA	0	0	5	FALSE	TRUE	1	1	0	0	0	0	0	1	0	10	FALSE	TRUE
1018	AgreeStrong	1	0	0	0	0	0	1	0	0	1	0	1	1	0	1	0	0	1	0	0	0	2	2	1	6	1	0	6	TRUE	TRUE	1	0	0	0	0	0	0	1	1	14	TRUE	TRUE
1019	AgreeStrong	2	1	0	0	1	1	NA	NA	NA	0	0	0	1	1	0	0	0	1	0	0	0	3	3	0	1	1	0	4	TRUE	TRUE	0	0	0	0	0	0	0	1	1	14	TRUE	TRUE
1020	AgreeStrong	5	1	0	0	1	1	0	1	1	1	0	0	1	0	0	0	0	1	0	0	0	1	1	0	3	0	0	1	TRUE	TRUE	0	1	0	0	1	1	2	0	0	8	TRUE	TRUE
1021	NeutralNeg	5	1	0	0	0	1	NA	NA	1	0	0	0	1	0	0	0	0	1	0	0	0	1	1	0	1	NA	1	1	TRUE	TRUE	0	0	1	0	1	1	2	1	1	12	TRUE	TRUE
1022	AgreeStrong	5	0	1	0	1	1	0	1	0	1	0	0	1	0	0	0	0	0	0	0	0	5	5	1	6	1	0	6	FALSE	FALSE	0	0	1	0	0	0	0	1	1	13	TRUE	TRUE
1023	AgreeStrong	3	1	0	0	1	1	NA	NA	0	0	1	0	1	0	0	0	0	1	0	0	1	6	6	1	6	0	0	6	TRUE	TRUE	1	0	0	0	0	0	0	1	1	14	TRUE	TRUE
1024	NeutralNeg	6	0	1	0	1	1	0	1	0	0	1	1	1	1	1	0	0	1	0	1	1	7	7	0	3	NA	1	6	FALSE	FALSE	0	0	1	0	0	0	0	1	1	14	TRUE	TRUE
1025	AgreeMod	5	1	0	0	1	1	NA	NA	NA	1	0	0	1	0	0	0	0	0	0	0	1	1	1	0	1	1	0	3	FALSE	TRUE	0	0	0	0	0	0	0	0	0	7	TRUE	FALSE
1026	NeutralNeg	1	0	0	0	0	0	NA	NA	NA	1	0	1	1	1	0	0	1	0	0	0	0	3	3	0	4	1	0	6	TRUE	TRUE	0	0	0	0	1	0	1	1	1	12	TRUE	FALSE
1027	AgreeLittle	5	0	1	0	1	0	0	1	NA	1	0	0	0	0	0	0	0	0	0	0	0	2	2	0	3	NA	1	5	FALSE	FALSE	0	0	0	0	1	0	0	1	1	12	TRUE	TRUE
1028	AgreeMod	5	1	0	0	0	1	NA	NA	NA	0	0	0	0	0	0	0	0	0	0	0	0	1	1	1	5	NA	1	5	TRUE	FALSE	1	1	0	0	1	0	2	1	0	11	TRUE	TRUE
1029	AgreeLittle	5	1	0	0	1	0	0	0	NA	0	0	0	1	0	0	0	0	0	0	0	0	1	1	0	3	NA	1	2	TRUE	TRUE	1	0	0	0	1	0	0	0	0	6	TRUE	FALSE
1030	AgreeStrong	4	1	0	0	0	1	NA	NA	NA	0	0	0	0	0	0	0	0	0	0	0	0	1	1	1	5	NA	1	6	TRUE	FALSE	0	1	0	0	1	0	0	1	1	14	TRUE	TRUE
1031	AgreeStrong	5	0	1	0	1	1	0	1	NA	0	0	0	1	0	0	0	0	0	0	0	1	1	1	NA	NA	0	0	5	FALSE	FALSE	0	1	0	0	1	0	2	1	0	10	FALSE	TRUE
1032	AgreeMod	5	1	0	0	0	0	NA	NA	0	0	0	0	1	0	0	0	0	0	0	0	0	1	1	1	5	0	0	6	FALSE	TRUE	1	0	0	0	1	1	3	1	1	13	TRUE	TRUE
1033	AgreeStrong	5	1	0	0	0	1	0	1	NA	0	0	0	0	0	0	0	0	0	0	0	1	1	1	1	7	0	0	3	TRUE	TRUE	0	0	0	0	0	0	0	1	1	12	TRUE	TRUE
1034	AgreeStrong	5	1	0	0	1	1	0	0	NA	1	0	0	0	0	0	0	0	0	0	0	0	1	1	0	1	1	0	1	TRUE	TRUE	1	0	0	0	0	0	0	1	0	10	TRUE	TRUE
1035	AgreeLittle	3	1	0	0	1	0	0	1	0	1	0	1	0	0	1	0	0	1	1	0	0	6	6	1	6	NA	1	6	TRUE	FALSE	1	0	0	1	1	0	1	1	1	12	TRUE	TRUE
1036	AgreeStrong	5	0	0	0	0	1	0	1	1	0	0	0	1	0	0	0	0	1	0	0	1	4	4	0	3	0	0	4	FALSE	TRUE	0	1	0	0	1	1	2	1	1	12	TRUE	TRUE
1037	AgreeStrong	5	1	0	0	0	1	NA	NA	0	1	0	0	1	0	0	0	1	0	0	0	1	7	7	0	2	1	0	6	FALSE	FALSE	1	0	0	0	0	0	0	1	1	14	TRUE	TRUE
1038	AgreeStrong	5	1	0	1	1	0	NA	NA	0	0	0	0	1	0	0	0	0	1	0	0	0	2	2	0	3	0	0	6	NA	FALSE	1	0	0	0	1	0	0	1	1	14	TRUE	TRUE
1039	AgreeStrong	5	0	1	0	1	1	NA	NA	NA	1	0	1	0	1	1	0	1	0	0	0	0	4	4	1	6	0	0	6	FALSE	TRUE	0	0	1	0	0	0	0	1	1	14	TRUE	TRUE
1040	AgreeMod	5	1	0	0	0	1	NA	NA	NA	0	0	0	1	0	0	0	0	0	0	0	0	3	3	1	6	0	0	6	TRUE	TRUE	1	0	0	0	0	0	0	1	1	14	TRUE	FALSE
1041	AgreeStrong	5	0	1	0	1	0	0	1	1	0	0	1	1	0	0	0	0	0	0	0	0	7	7	1	6	NA	1	6	TRUE	TRUE	0	0	1	0	0	0	0	1	1	14	TRUE	TRUE
1042	AgreeMod	5	0	1	0	0	0	1	0	1	0	0	0	1	0	0	0	1	0	0	0	1	3	3	0	1	1	0	5	TRUE	TRUE	0	1	0	0	0	0	0	1	1	12	TRUE	TRUE
1043	AgreeStrong	5	0	1	0	1	0	0	0	NA	0	0	0	0	0	0	0	0	1	0	0	0	1	1	1	7	NA	1	6	TRUE	TRUE	0	1	0	0	0	0	0	1	1	14	TRUE	TRUE
1044	NeutralNeg	5	1	0	0	0	0	NA	NA	NA	0	0	0	0	0	0	0	0	0	0	0	0	1	1	1	7	NA	1	5	FALSE	FALSE	0	0	0	0	1	0	0	1	1	14	TRUE	FALSE
1045	AgreeStrong	4	1	0	0	0	0	0	1	1	1	0	0	0	0	0	0	0	0	0	0	0	1	1	1	7	0	0	5	TRUE	TRUE	1	0	0	0	1	0	1	1	1	13	TRUE	TRUE
1046	AgreeStrong	6	0	1	0	0	1	1	0	1	0	0	0	1	0	0	0	1	0	0	0	1	2	2	0	1	0	0	6	TRUE	TRUE	0	0	1	0	1	0	1	0	0	8	TRUE	TRUE
1047	AgreeStrong	5	1	0	0	1	0	NA	NA	NA	0	0	0	0	0	0	0	0	0	0	0	0	1	1	1	5	0	0	1	TRUE	TRUE	0	0	0	0	0	0	0	0	0	3	TRUE	TRUE
1048	AgreeLittle	5	1	1	0	0	1	0	1	1	0	0	0	0	0	0	0	0	0	0	0	0	2	2	0	3	1	0	5	TRUE	TRUE	0	0	0	0	0	0	0	0	0	8	TRUE	TRUE
1049	AgreeStrong	5	0	1	0	0	1	NA	NA	1	1	0	1	1	0	0	0	0	0	0	0	0	4	4	1	7	NA	1	6	TRUE	TRUE	0	0	0	0	0	0	0	1	1	14	TRUE	TRUE
1050	AgreeStrong	4	1	0	0	1	0	0	0	NA	0	0	0	0	0	0	0	0	0	0	0	0	1	1	1	7	NA	1	4	TRUE	TRUE	1	1	0	0	1	0	1	1	1	12	TRUE	TRUE
1051	AgreeMod	5	1	0	0	1	0	0	1	NA	1	0	0	1	0	1	0	1	1	0	1	1	5	5	0	2	1	0	4	FALSE	FALSE	0	0	0	1	1	0	1	0	0	9	TRUE	TRUE
1052	AgreeStrong	5	1	1	0	0	0	0	0	1	0	0	0	0	0	0	0	0	0	0	0	0	1	1	1	6	1	0	3	FALSE	TRUE	1	0	0	0	0	0	0	1	1	13	TRUE	TRUE
1053	AgreeStrong	6	1	0	0	0	1	0	1	1	0	0	0	0	0	0	0	0	0	0	0	0	1	1	1	5	NA	1	3	TRUE	TRUE	0	1	1	0	1	1	2	1	1	12	TRUE	TRUE
1054	AgreeStrong	5	1	0	0	1	1	NA	NA	0	1	0	1	1	0	1	0	1	0	0	0	1	7	7	1	5	1	0	6	TRUE	FALSE	0	0	0	0	0	0	0	1	1	13	TRUE	TRUE
1055	AgreeStrong	5	0	1	1	1	0	1	0	NA	0	0	0	1	0	0	0	0	0	0	0	0	1	1	0	1	1	0	6	FALSE	FALSE	0	1	1	0	0	0	0	1	1	14	TRUE	TRUE
1056	AgreeStrong	5	1	0	0	0	0	NA	NA	0	0	0	1	0	0	0	0	0	0	0	0	1	2	2	0	3	NA	1	6	FALSE	FALSE	1	0	0	1	1	0	0	0	0	8	TRUE	TRUE
1057	AgreeMod	1	1	0	0	1	0	NA	NA	0	0	0	0	1	0	0	0	0	0	0	0	0	2	2	NA	NA	0	0	5	TRUE	FALSE	1	1	0	0	1	0	0	NA	NA	NA	FALSE	FALSE
1058	AgreeMod	2	1	0	1	1	0	NA	NA	0	0	0	0	1	0	0	0	0	1	0	0	0	2	2	0	4	0	0	5	TRUE	FALSE	1	0	0	0	0	0	0	1	0	11	TRUE	TRUE
1059	AgreeStrong	6	1	0	0	0	1	0	1	1	0	0	0	0	0	0	0	0	0	0	0	0	1	1	1	7	0	0	6	TRUE	FALSE	0	1	0	1	1	1	3	1	1	13	TRUE	TRUE
1060	AgreeStrong	5	0	1	0	1	0	0	0	0	0	0	0	1	0	0	0	0	0	0	0	0	1	1	1	6	NA	1	6	FALSE	TRUE	0	0	0	0	1	0	0	0	0	2	TRUE	TRUE
1061	AgreeStrong	1	1	0	0	0	0	NA	NA	0	0	0	0	0	0	0	0	0	0	0	0	0	1	1	1	7	NA	1	6	TRUE	FALSE	1	0	0	1	1	1	2	0	0	3	TRUE	TRUE
1062	AgreeStrong	2	1	0	0	1	1	NA	NA	0	0	0	0	0	1	1	0	0	0	0	0	0	2	2	0	4	0	0	3	FALSE	TRUE	1	0	0	0	1	0	0	0	0	8	TRUE	TRUE
1063	AgreeStrong	5	0	1	0	1	1	0	1	0	0	0	0	1	0	0	0	1	0	0	0	0	2	2	1	6	1	0	5	FALSE	FALSE	0	0	1	0	0	0	0	1	1	12	TRUE	TRUE
1064	AgreeStrong	5	1	0	0	1	0	NA	NA	NA	0	0	0	1	0	0	0	0	0	0	0	0	1	1	1	7	1	0	5	FALSE	TRUE	1	0	0	1	0	0	0	1	0	10	TRUE	FALSE
1065	AgreeStrong	3	1	0	0	1	1	0	0	NA	0	0	0	0	0	0	0	0	0	0	0	0	2	2	1	6	1	0	6	TRUE	TRUE	0	1	0	1	0	0	0	0	0	9	TRUE	TRUE
1066	AgreeMod	6	0	1	0	1	1	0	0	1	1	0	0	1	0	0	0	0	0	0	0	0	2	2	0	4	NA	NA	5	TRUE	FALSE	0	0	0	0	0	0	0	0	0	9	TRUE	TRUE
1067	AgreeMod	5	0	1	0	1	0	0	0	1	0	1	1	1	0	0	0	0	1	0	0	1	2	2	0	1	0	0	1	FALSE	FALSE	0	1	1	0	0	0	0	0	0	6	TRUE	TRUE
1068	NeutralNeg	5	1	0	0	0	1	0	1	NA	0	0	0	1	0	0	0	0	0	0	0	0	1	1	1	7	0	0	1	TRUE	TRUE	0	0	0	0	1	0	1	0	0	2	TRUE	FALSE
1069	NeutralNeg	2	1	0	0	1	1	NA	NA	NA	0	1	0	0	0	1	0	1	1	0	0	1	1	1	1	5	1	0	4	TRUE	FALSE	0	0	0	0	0	0	0	1	1	12	TRUE	TRUE
1070	AgreeStrong	6	0	1	0	0	0	1	0	1	0	0	0	0	0	0	0	0	1	0	0	0	1	1	1	6	NA	1	6	TRUE	TRUE	0	1	1	0	1	0	0	1	0	10	TRUE	TRUE
1071	AgreeStrong	5	0	1	0	1	0	NA	NA	NA	1	0	0	1	0	1	0	0	0	0	0	0	4	4	0	1	0	0	3	TRUE	FALSE	1	1	0	0	0	0	0	1	1	14	TRUE	TRUE
1072	NeutralNeg	5	0	1	0	0	0	1	0	NA	0	0	0	1	0	0	0	0	0	0	0	1	1	1	1	6	0	0	3	TRUE	TRUE	0	0	0	0	0	0	0	1	1	14	TRUE	TRUE
1073	AgreeStrong	5	0	1	0	0	0	0	1	NA	0	0	0	1	0	0	0	0	1	0	0	1	4	4	0	1	NA	1	6	FALSE	TRUE	0	0	0	0	1	0	0	1	1	13	TRUE	TRUE
1074	AgreeStrong	2	1	0	1	1	1	NA	NA	NA	0	0	0	0	0	0	0	0	0	0	0	0	3	3	1	5	1	0	4	TRUE	FALSE	1	1	0	0	0	0	0	1	1	14	TRUE	TRUE
1075	NeutralNeg	1	0	0	0	1	0	0	1	0	1	1	0	1	0	0	0	0	0	0	0	0	6	6	1	5	0	0	5	TRUE	TRUE	0	0	0	0	1	0	0	1	1	14	FALSE	TRUE
1076	AgreeStrong	5	1	1	0	0	1	0	1	NA	0	0	0	1	0	0	0	0	0	0	0	1	1	1	1	7	NA	1	6	FALSE	TRUE	0	1	0	0	1	0	0	1	1	14	TRUE	TRUE
1077	AgreeStrong	5	1	0	0	1	0	NA	NA	1	0	0	0	1	0	0	0	0	0	0	0	0	7	7	1	6	0	0	5	TRUE	TRUE	0	0	0	0	0	0	0	0	0	9	TRUE	TRUE
1078	AgreeStrong	5	0	1	0	0	0	0	1	NA	0	1	0	1	0	0	0	0	0	0	0	1	1	1	1	7	NA	1	6	FALSE	TRUE	0	0	0	0	0	0	0	0	0	7	TRUE	TRUE
1079	AgreeStrong	3	1	0	0	1	0	1	0	NA	0	0	0	1	0	0	0	1	0	0	0	0	6	6	0	1	1	0	5	TRUE	TRUE	0	0	0	0	0	0	0	0	0	7	TRUE	TRUE
1080	NeutralNeg	5	0	1	0	0	0	0	1	1	1	1	1	1	1	0	0	1	1	0	0	1	2	2	1	7	0	0	6	TRUE	TRUE	0	1	0	0	0	0	0	1	1	14	TRUE	TRUE
1081	AgreeMod	5	1	0	0	0	1	NA	NA	0	0	0	0	0	0	0	0	1	0	0	0	0	1	1	1	6	1	0	6	TRUE	FALSE	1	0	0	0	0	0	0	1	1	12	TRUE	TRUE
1082	AgreeStrong	5	0	0	0	1	0	0	0	NA	0	0	0	1	0	0	0	0	1	0	0	1	4	4	1	6	NA	1	6	TRUE	TRUE	0	0	1	0	1	0	0	1	1	13	TRUE	TRUE
1083	AgreeStrong	5	1	0	0	0	0	NA	NA	0	0	0	1	1	0	0	0	1	0	0	0	1	1	1	0	1	1	0	4	TRUE	TRUE	0	0	0	0	1	0	1	1	1	12	TRUE	TRUE
1084	AgreeStrong	3	1	1	0	0	1	1	0	1	0	0	0	0	0	0	0	0	1	0	0	0	2	2	0	4	0	0	5	TRUE	FALSE	0	0	0	0	1	0	1	1	0	10	TRUE	TRUE
1085	AgreeStrong	5	1	0	0	1	0	0	1	NA	0	0	0	0	0	0	0	0	0	0	0	0	1	1	0	1	1	0	2	FALSE	FALSE	0	1	0	0	0	0	0	0	0	5	TRUE	TRUE
1086	AgreeMod	NA	NA	1	NA	0	NA	NA	NA	NA	0	0	0	1	0	1	0	0	1	0	0	0	5	5	1	5	NA	NA	2	TRUE	FALSE	1	0	0	0	1	0	0	1	1	12	FALSE	TRUE
1087	AgreeMod	5	0	1	0	1	1	0	0	NA	0	0	0	1	0	0	0	0	0	0	0	0	1	1	0	2	1	0	4	TRUE	TRUE	0	0	1	0	0	0	0	0	0	9	TRUE	TRUE
1088	AgreeStrong	5	1	1	0	0	0	0	1	1	0	0	0	1	0	0	0	0	0	0	0	0	3	3	1	7	NA	1	6	TRUE	FALSE	0	0	0	1	0	0	0	1	1	12	TRUE	TRUE
1089	AgreeMod	1	1	0	0	1	0	0	1	NA	1	0	0	1	0	1	0	0	1	0	1	1	6	6	0	4	NA	1	6	FALSE	TRUE	0	0	1	0	0	0	0	1	1	12	TRUE	TRUE
1090	AgreeStrong	5	0	0	0	0	1	0	0	1	0	0	0	0	0	0	0	0	0	0	0	0	1	1	1	7	NA	1	5	TRUE	TRUE	1	0	0	1	1	0	0	1	0	10	TRUE	TRUE
1091	AgreeStrong	1	1	0	0	1	1	NA	NA	0	1	1	1	1	0	1	0	0	1	0	0	1	6	6	0	4	0	0	1	TRUE	TRUE	1	0	0	0	1	0	0	0	0	7	TRUE	TRUE
1092	AgreeStrong	1	0	1	0	1	1	NA	NA	1	0	0	0	0	0	0	0	0	0	0	0	0	7	7	0	4	NA	1	4	TRUE	FALSE	0	0	0	0	1	1	1	0	0	9	TRUE	TRUE
1093	AgreeStrong	5	1	0	0	0	1	0	1	0	0	0	0	0	0	0	0	0	0	0	0	0	1	1	1	7	NA	1	6	TRUE	TRUE	0	0	0	0	0	0	0	1	1	14	TRUE	TRUE
1094	AgreeStrong	5	0	1	0	1	0	0	1	NA	0	0	1	0	0	0	0	0	0	0	0	0	1	1	0	4	0	0	1	FALSE	TRUE	0	1	0	0	0	0	0	1	1	14	TRUE	TRUE
1095	AgreeStrong	5	1	0	0	0	1	1	0	1	0	0	0	0	0	0	0	0	0	0	0	0	1	1	1	5	0	0	4	TRUE	TRUE	0	0	0	0	1	1	1	NA	NA	NA	FALSE	TRUE
1096	AgreeStrong	5	1	1	0	0	1	0	1	1	1	0	0	0	0	0	0	1	1	0	0	1	3	3	1	7	1	0	3	TRUE	FALSE	1	1	0	0	1	0	1	1	1	14	TRUE	TRUE
1097	AgreeStrong	3	0	1	0	1	1	0	1	0	0	0	0	0	0	0	1	0	0	0	0	0	1	1	0	1	1	0	6	FALSE	FALSE	0	0	0	0	1	0	0	1	0	11	TRUE	TRUE
1098	AgreeMod	5	0	1	0	0	0	0	1	NA	0	0	0	0	0	0	0	0	0	0	0	0	5	5	1	7	NA	1	6	TRUE	FALSE	0	0	0	0	1	1	1	1	1	13	TRUE	TRUE
1099	AgreeStrong	6	1	0	0	1	1	0	1	NA	0	0	0	0	0	0	0	0	0	0	0	0	1	1	1	5	NA	1	1	TRUE	TRUE	0	0	0	0	1	0	1	1	1	14	TRUE	TRUE
1100	AgreeStrong	5	1	0	0	0	0	1	0	1	1	0	1	1	0	0	0	1	0	0	0	1	1	1	1	6	1	0	3	TRUE	TRUE	1	1	0	0	1	0	2	1	1	12	TRUE	TRUE
1101	AgreeStrong	5	1	0	0	1	1	0	1	1	0	1	0	1	1	0	0	0	1	0	0	1	1	1	1	6	0	0	6	FALSE	TRUE	0	1	0	0	0	0	0	1	1	14	TRUE	TRUE
1102	AgreeStrong	1	1	0	0	1	0	NA	NA	0	1	0	0	0	0	0	0	0	0	0	0	0	2	2	1	7	1	0	3	TRUE	TRUE	1	0	0	0	0	0	0	0	0	8	TRUE	TRUE
1103	AgreeStrong	5	0	1	0	1	0	1	0	1	0	1	0	1	0	0	0	0	0	0	0	1	6	6	0	1	0	0	5	FALSE	TRUE	1	0	0	0	0	0	1	1	0	10	TRUE	TRUE
1104	AgreeStrong	5	0	1	0	1	1	0	1	1	0	0	0	1	0	0	0	1	0	0	0	1	1	1	0	2	0	0	5	FALSE	TRUE	0	0	0	0	0	0	0	0	0	9	TRUE	TRUE
1105	AgreeMod	5	1	0	0	1	0	NA	NA	NA	1	0	0	0	0	0	0	0	0	0	0	0	1	1	0	1	0	0	2	TRUE	TRUE	0	0	0	0	1	0	0	0	0	2	TRUE	TRUE
1106	AgreeMod	5	0	0	0	0	1	NA	NA	0	0	0	0	0	0	0	0	0	0	0	0	0	5	5	0	1	0	0	5	FALSE	FALSE	0	0	0	0	1	0	1	0	0	7	TRUE	TRUE
1107	AgreeStrong	5	1	1	0	1	0	0	1	NA	0	0	0	0	0	0	0	0	0	0	0	0	1	1	1	5	1	0	1	FALSE	TRUE	1	0	0	0	1	0	1	1	0	11	TRUE	TRUE
1108	AgreeStrong	5	0	1	0	1	1	0	1	1	1	0	0	1	0	0	0	0	0	0	0	1	3	3	1	6	1	0	5	TRUE	FALSE	1	0	0	0	1	0	1	1	1	14	TRUE	TRUE
1109	AgreeStrong	5	1	1	0	0	0	0	1	NA	1	0	0	1	0	0	0	0	1	0	0	0	1	1	0	3	0	0	4	TRUE	TRUE	1	0	0	0	1	0	0	0	0	8	TRUE	TRUE
1110	AgreeStrong	5	1	0	0	1	1	NA	NA	NA	0	0	0	0	0	0	0	0	0	0	0	0	5	5	0	1	1	0	1	TRUE	FALSE	0	0	0	1	0	0	0	0	0	7	TRUE	TRUE
1111	AgreeMod	5	0	1	0	0	1	1	0	NA	0	1	0	1	0	0	0	0	1	0	0	1	1	1	1	7	NA	1	6	TRUE	TRUE	0	0	0	0	1	1	2	1	1	13	TRUE	TRUE
1112	AgreeStrong	5	1	0	0	1	0	NA	NA	0	0	0	0	0	0	0	0	0	0	0	0	0	1	1	0	2	NA	1	6	TRUE	FALSE	1	0	0	0	1	0	0	0	0	7	TRUE	TRUE
1113	AgreeStrong	5	0	1	0	0	1	0	1	NA	0	0	0	0	0	0	0	0	0	0	0	0	1	1	1	7	NA	1	6	FALSE	TRUE	0	0	0	NA	1	0	0	0	0	2	TRUE	TRUE
1114	AgreeStrong	1	0	0	0	1	0	NA	NA	NA	0	0	0	1	0	0	0	0	0	0	0	0	NA	NA	NA	NA	NA	NA	NA	TRUE	FALSE	1	0	0	0	0	0	0	1	0	10	FALSE	FALSE
1115	AgreeStrong	5	0	1	0	0	0	0	1	NA	0	0	0	0	0	0	0	0	0	0	0	0	2	2	0	4	NA	1	5	FALSE	TRUE	0	0	0	0	1	0	2	1	1	13	TRUE	TRUE
1116	AgreeStrong	5	1	0	0	0	1	0	1	NA	0	0	0	0	0	0	0	0	0	0	0	0	7	7	0	3	1	0	6	TRUE	TRUE	0	0	0	0	0	0	0	0	0	8	TRUE	TRUE
1117	AgreeStrong	5	0	0	0	0	0	0	1	0	0	0	0	0	0	0	0	0	0	0	0	0	1	1	1	5	0	0	6	FALSE	TRUE	0	1	0	0	0	0	0	1	1	12	TRUE	TRUE
1118	AgreeStrong	5	0	1	0	0	0	0	1	1	0	0	0	0	0	0	0	0	0	0	0	0	6	6	0	4	NA	1	1	TRUE	TRUE	0	0	0	0	0	0	0	1	1	14	TRUE	TRUE
1119	AgreeStrong	5	0	0	0	1	0	0	1	0	0	0	0	0	0	0	0	1	0	0	0	1	1	1	0	4	1	0	6	FALSE	FALSE	0	0	0	0	1	0	1	1	0	10	TRUE	TRUE
1120	AgreeStrong	5	1	0	0	1	1	0	0	NA	1	0	0	0	0	0	0	1	0	0	0	0	2	2	0	4	1	0	2	FALSE	TRUE	0	1	0	0	0	0	0	1	1	14	TRUE	TRUE
1121	AgreeStrong	2	NA	0	0	1	0	NA	NA	NA	0	0	0	0	0	1	0	0	0	0	0	0	4	4	0	4	1	0	NA	TRUE	FALSE	0	0	0	0	0	0	1	1	1	12	FALSE	TRUE
1122	AgreeMod	5	1	0	0	0	0	0	0	1	0	0	0	0	0	0	0	0	0	0	0	0	1	1	0	1	0	0	4	FALSE	TRUE	0	0	0	0	1	0	0	1	1	12	TRUE	TRUE
1123	AgreeStrong	5	0	1	0	1	1	0	1	NA	1	0	1	1	0	0	0	0	0	0	0	1	3	3	0	3	1	0	6	TRUE	TRUE	0	1	0	0	0	0	0	1	0	10	TRUE	TRUE
1124	AgreeStrong	5	1	0	0	1	0	NA	NA	0	0	0	1	0	0	0	0	0	0	0	0	0	7	7	0	3	1	0	5	TRUE	TRUE	1	0	0	0	0	0	0	1	1	12	TRUE	TRUE
1125	AgreeStrong	1	1	0	0	0	1	NA	NA	0	1	0	0	1	0	0	0	0	0	0	0	0	1	1	1	6	1	0	4	TRUE	TRUE	1	0	0	0	1	1	2	0	0	8	TRUE	TRUE
1126	NeutralNeg	6	0	1	0	1	0	NA	NA	1	0	0	0	1	0	0	0	0	0	0	0	0	5	5	0	3	0	0	5	FALSE	TRUE	0	0	0	0	0	0	0	1	0	11	TRUE	TRUE
1127	AgreeStrong	6	0	0	0	0	0	NA	NA	0	0	0	0	0	0	0	0	0	0	0	0	0	2	2	1	7	NA	1	6	TRUE	TRUE	0	0	0	1	1	0	1	1	1	14	TRUE	TRUE
1128	AgreeStrong	5	1	0	0	0	0	0	1	NA	0	0	0	1	0	0	0	0	0	0	0	0	1	1	1	6	NA	0	6	TRUE	TRUE	0	1	0	0	0	0	0	1	1	14	TRUE	TRUE
1129	AgreeStrong	1	1	0	0	1	1	NA	NA	0	0	0	0	1	0	0	0	0	0	0	0	0	1	1	0	2	1	0	6	TRUE	FALSE	0	1	0	0	0	0	0	0	0	9	TRUE	TRUE
1130	AgreeStrong	5	1	0	0	1	0	NA	NA	NA	0	0	0	0	0	0	0	0	0	0	0	0	5	5	0	3	0	0	5	FALSE	FALSE	1	0	0	0	0	0	0	0	0	9	TRUE	FALSE
1131	AgreeLittle	5	0	1	0	1	0	1	0	0	0	0	0	1	0	0	0	0	1	0	0	0	3	3	1	6	0	0	6	FALSE	TRUE	1	0	0	0	0	0	0	1	1	14	TRUE	TRUE
1132	NeutralNeg	2	1	0	0	1	0	NA	NA	NA	1	1	0	1	0	1	0	1	1	0	1	1	1	1	1	6	NA	1	6	TRUE	FALSE	1	0	0	0	0	0	0	1	1	14	TRUE	TRUE
1133	AgreeLittle	5	0	1	0	1	0	0	1	NA	1	1	1	1	1	1	0	1	1	0	1	1	4	4	1	5	0	0	4	TRUE	TRUE	1	0	0	0	0	0	0	1	1	12	TRUE	FALSE
1134	AgreeMod	5	0	1	0	0	1	0	1	1	1	0	0	1	0	0	0	0	1	0	0	1	7	7	1	6	0	0	6	TRUE	TRUE	0	0	0	0	1	1	3	1	0	11	TRUE	TRUE
1135	NeutralNeg	5	1	1	0	1	1	0	0	1	0	0	0	0	0	1	1	0	0	0	0	1	4	4	1	6	NA	1	5	FALSE	FALSE	1	1	0	0	1	1	2	1	0	11	FALSE	TRUE
1136	AgreeStrong	1	0	1	0	1	0	NA	NA	NA	0	0	0	0	0	0	0	0	0	0	0	0	2	2	0	1	NA	1	4	TRUE	FALSE	0	0	0	1	1	0	0	1	0	10	TRUE	TRUE
1137	AgreeStrong	3	0	1	0	1	1	0	0	0	0	0	0	0	0	0	0	0	0	0	0	0	1	1	1	5	0	0	1	FALSE	TRUE	1	0	1	0	0	0	0	1	1	13	TRUE	TRUE
1138	AgreeStrong	5	1	0	0	1	1	0	1	NA	1	1	0	1	0	0	0	0	1	0	0	0	2	2	0	1	0	0	5	FALSE	TRUE	1	1	0	0	0	0	0	0	0	8	TRUE	TRUE
1139	AgreeStrong	1	0	0	0	1	0	1	0	0	1	0	0	1	1	1	0	0	1	0	0	0	7	7	0	4	NA	0	1	TRUE	FALSE	1	1	0	0	1	0	1	1	0	10	TRUE	TRUE
1140	AgreeStrong	5	1	1	0	1	0	NA	NA	NA	0	0	0	0	0	0	0	0	0	0	0	0	1	1	0	1	0	0	5	TRUE	FALSE	0	1	0	0	0	0	0	1	0	11	TRUE	TRUE
1141	AgreeStrong	5	1	0	0	1	1	NA	NA	0	0	0	0	1	0	0	0	0	0	0	0	0	1	1	0	2	0	0	5	FALSE	TRUE	1	0	0	0	0	0	0	0	0	8	TRUE	TRUE
1142	AgreeStrong	5	1	0	0	0	1	NA	NA	0	0	0	0	1	0	0	0	0	0	0	0	0	1	1	1	6	NA	1	1	TRUE	TRUE	1	0	0	0	1	1	1	1	1	12	TRUE	TRUE
1143	AgreeStrong	5	0	1	0	0	0	0	1	1	0	0	0	0	0	0	0	0	0	0	0	0	4	4	0	2	1	0	5	TRUE	TRUE	1	0	0	0	1	0	2	1	1	14	TRUE	TRUE
1144	AgreeStrong	5	0	1	1	0	0	0	1	1	0	1	0	1	0	0	0	1	1	0	0	1	2	2	1	6	NA	1	6	TRUE	TRUE	0	0	0	0	0	0	0	1	1	14	TRUE	TRUE
1145	AgreeStrong	5	1	0	0	1	0	NA	NA	NA	1	1	0	1	1	1	0	0	1	0	0	1	1	1	0	2	0	0	6	FALSE	TRUE	0	1	1	0	0	0	0	1	1	14	TRUE	TRUE
1146	AgreeStrong	5	0	1	0	1	0	0	1	0	0	0	0	0	0	0	0	0	1	0	0	0	1	1	0	3	NA	1	6	FALSE	TRUE	0	0	1	0	0	0	0	1	0	10	TRUE	TRUE
1147	AgreeStrong	5	0	0	0	1	1	0	0	1	0	0	0	1	0	0	0	0	0	0	0	1	NA	NA	0	3	NA	1	6	TRUE	FALSE	0	0	0	0	1	0	0	1	1	13	FALSE	TRUE
1148	AgreeMod	5	0	0	0	1	0	0	1	1	0	0	0	1	0	0	0	0	1	0	0	0	3	3	1	6	0	0	6	TRUE	TRUE	0	0	0	1	0	0	0	1	1	13	TRUE	TRUE
1149	AgreeStrong	2	1	0	0	1	0	NA	NA	NA	1	0	0	1	0	0	0	0	0	0	0	0	1	1	1	6	0	0	NA	TRUE	FALSE	1	0	0	0	1	1	1	1	1	12	TRUE	TRUE
1150	AgreeMod	5	1	0	0	1	0	0	0	0	1	0	0	1	0	0	0	0	0	0	0	0	1	1	0	4	1	0	5	TRUE	TRUE	1	1	0	0	0	0	0	1	1	13	TRUE	TRUE
1151	AgreeStrong	5	0	1	0	0	0	0	1	0	0	0	0	1	0	0	0	0	0	0	0	0	2	2	0	3	0	0	5	FALSE	TRUE	1	0	0	0	1	0	0	1	1	12	TRUE	TRUE
1152	AgreeStrong	5	1	0	0	1	1	NA	NA	0	0	0	0	0	1	1	0	0	1	0	0	0	7	7	1	7	0	0	6	TRUE	TRUE	0	0	1	1	0	0	0	1	1	14	TRUE	TRUE
1153	AgreeStrong	5	0	1	0	0	1	0	1	1	0	0	0	0	0	0	0	0	0	0	0	1	3	3	1	5	1	0	6	TRUE	TRUE	0	0	0	0	1	0	1	0	0	8	TRUE	TRUE
1154	AgreeStrong	1	1	0	0	0	0	0	1	NA	0	0	0	1	0	0	0	0	0	0	0	0	7	7	1	7	NA	1	5	TRUE	TRUE	0	0	0	1	1	1	2	1	1	12	TRUE	TRUE
1155	AgreeStrong	5	1	0	0	1	1	NA	NA	0	1	0	0	0	0	0	0	0	0	0	0	0	1	1	0	4	0	0	1	TRUE	TRUE	1	1	0	0	0	0	0	1	0	11	TRUE	TRUE
1156	AgreeStrong	5	0	1	0	1	1	0	1	1	0	1	0	1	1	1	0	0	1	0	0	1	1	1	0	1	0	0	5	TRUE	TRUE	1	1	0	0	1	0	1	1	1	13	TRUE	TRUE
1157	AgreeLittle	6	0	1	0	1	1	0	1	1	1	0	0	1	1	0	0	0	1	0	0	0	4	4	0	4	NA	1	6	FALSE	TRUE	0	0	0	0	0	0	0	1	1	12	TRUE	TRUE
1158	AgreeStrong	5	1	1	0	0	0	0	1	1	0	0	0	1	1	0	0	0	0	0	0	0	1	1	1	6	NA	1	4	FALSE	TRUE	0	0	0	0	1	0	0	1	1	12	TRUE	TRUE
1159	AgreeStrong	5	1	0	0	1	0	0	0	0	0	0	0	0	0	0	0	1	0	0	0	0	3	3	0	4	0	0	5	FALSE	FALSE	1	0	0	0	0	0	0	0	0	7	TRUE	FALSE
1160	AgreeMod	5	0	0	0	0	0	1	0	NA	0	0	0	1	0	0	0	0	1	0	0	0	1	1	0	4	NA	1	6	FALSE	TRUE	0	0	1	0	0	0	0	1	1	14	FALSE	FALSE
1161	AgreeStrong	5	1	0	0	1	0	NA	NA	0	0	0	0	1	0	0	0	0	0	0	0	1	1	1	0	1	1	0	6	FALSE	FALSE	1	1	0	0	1	0	0	1	1	13	TRUE	TRUE
1162	NeutralNeg	1	0	0	0	0	1	0	1	0	1	1	0	1	0	1	0	1	0	0	0	1	7	7	1	7	1	0	6	TRUE	FALSE	0	0	0	0	0	0	0	1	1	13	TRUE	TRUE
1163	AgreeStrong	5	1	0	0	0	1	0	1	NA	0	0	0	1	0	0	0	0	0	0	0	1	6	6	1	7	NA	1	5	TRUE	TRUE	0	0	0	0	1	1	3	0	0	4	TRUE	TRUE
1164	AgreeStrong	5	1	0	0	1	0	NA	NA	NA	1	1	0	1	0	0	0	0	1	0	0	0	4	4	1	5	0	0	5	TRUE	TRUE	0	0	0	0	0	0	0	1	1	12	TRUE	TRUE
1165	AgreeStrong	5	0	1	0	1	0	0	1	1	0	0	0	1	0	0	0	0	0	0	0	0	5	5	1	5	0	0	4	TRUE	FALSE	1	0	0	0	1	1	2	1	1	14	TRUE	TRUE
1166	AgreeStrong	5	0	1	0	0	1	0	1	1	0	1	0	0	0	0	0	0	1	0	0	1	3	3	0	1	0	0	6	FALSE	TRUE	0	0	1	0	1	1	1	1	0	11	TRUE	TRUE
1167	AgreeStrong	5	1	0	0	0	1	NA	NA	NA	0	0	0	0	0	0	0	0	1	0	0	0	1	1	0	3	NA	1	4	FALSE	TRUE	1	0	0	0	1	1	2	0	0	8	TRUE	TRUE
1168	AgreeStrong	5	0	1	1	1	0	0	0	NA	0	1	0	0	0	0	0	0	0	0	0	1	3	3	0	1	1	0	6	TRUE	FALSE	0	0	0	0	0	0	0	1	1	12	TRUE	TRUE
1169	AgreeStrong	5	1	0	0	0	0	0	1	1	0	0	0	0	0	0	0	0	0	0	0	0	1	1	0	2	0	0	6	TRUE	TRUE	0	0	0	0	1	1	2	0	0	6	TRUE	TRUE
1170	AgreeStrong	5	1	0	0	0	1	NA	NA	NA	1	0	0	1	0	0	0	0	0	0	0	1	4	4	1	6	0	0	4	TRUE	TRUE	1	0	0	0	1	0	0	1	0	11	TRUE	FALSE
1171	AgreeMod	5	1	0	0	1	0	0	1	NA	0	0	0	0	0	0	1	0	0	0	0	0	1	1	1	5	0	0	4	TRUE	TRUE	1	0	0	0	1	0	1	1	1	12	TRUE	TRUE
1172	AgreeStrong	5	1	0	0	0	1	0	1	NA	0	0	0	1	0	0	0	0	0	0	0	0	5	5	1	6	NA	1	5	FALSE	TRUE	1	0	1	0	1	0	0	1	1	14	TRUE	TRUE
1173	AgreeStrong	5	1	0	1	0	0	0	1	NA	1	0	0	1	0	1	0	0	0	0	0	0	1	1	1	6	NA	1	5	FALSE	FALSE	1	1	0	0	1	0	0	1	1	12	TRUE	FALSE
1174	AgreeStrong	3	1	0	0	1	0	0	1	NA	1	0	0	1	0	1	0	0	1	0	0	0	1	1	1	7	0	0	6	TRUE	TRUE	1	0	0	0	1	1	3	1	1	14	TRUE	TRUE
1175	AgreeStrong	5	1	1	0	0	0	0	1	1	1	1	0	0	0	0	0	0	1	0	0	1	1	1	0	3	1	0	5	TRUE	TRUE	1	0	0	0	1	0	0	1	0	10	TRUE	TRUE
1176	NeutralNeg	5	1	0	0	0	0	1	0	1	1	0	0	1	0	1	0	0	1	0	1	1	7	7	1	7	0	0	6	TRUE	TRUE	0	0	0	0	1	0	1	1	0	10	TRUE	TRUE
1177	AgreeStrong	5	1	1	0	0	0	1	0	1	0	1	0	0	1	0	0	0	1	1	0	1	6	6	1	7	0	0	6	TRUE	TRUE	0	0	0	1	1	0	1	1	1	14	TRUE	TRUE
1178	AgreeMod	3	0	1	0	1	1	1	0	0	0	0	0	0	0	0	0	0	0	0	0	0	1	1	1	7	NA	1	5	TRUE	TRUE	0	0	1	0	1	0	0	0	0	9	TRUE	TRUE
1179	AgreeStrong	1	0	0	0	0	1	0	0	0	0	0	0	1	0	0	0	0	1	0	0	1	1	1	1	7	NA	1	6	TRUE	TRUE	1	0	0	0	0	0	0	0	0	9	TRUE	TRUE
1180	AgreeStrong	5	1	0	0	1	0	0	1	NA	0	0	0	0	0	0	0	0	0	0	0	0	5	5	1	5	0	0	5	FALSE	TRUE	0	1	0	0	0	0	0	1	1	13	TRUE	TRUE
1181	AgreeMod	5	0	1	1	0	0	0	1	0	0	0	0	1	0	0	0	0	0	0	0	0	1	1	0	2	0	0	5	TRUE	TRUE	1	0	0	0	1	0	0	1	1	12	TRUE	FALSE
1182	AgreeStrong	5	1	0	0	0	0	NA	NA	NA	1	0	0	1	0	0	0	0	0	0	0	0	1	1	0	3	NA	1	6	TRUE	TRUE	0	1	0	0	1	1	1	0	0	8	TRUE	TRUE
1183	AgreeStrong	2	1	0	0	1	1	NA	NA	NA	0	0	0	1	0	0	0	0	0	0	0	0	5	5	1	5	0	0	4	NA	FALSE	1	0	0	0	0	0	0	1	1	12	TRUE	FALSE
1184	AgreeMod	5	0	1	0	1	0	0	1	NA	1	0	0	1	0	0	0	0	1	0	0	0	6	6	1	5	0	0	6	TRUE	FALSE	0	0	0	0	0	0	0	0	0	8	TRUE	TRUE
1185	AgreeStrong	5	1	0	0	0	1	NA	NA	NA	0	0	0	0	0	0	0	0	0	0	0	1	1	1	1	5	NA	1	5	TRUE	TRUE	1	0	0	0	0	0	1	1	1	13	TRUE	TRUE
1186	AgreeStrong	5	0	1	0	1	0	1	0	1	0	0	0	0	0	0	0	0	0	0	0	0	4	4	0	2	NA	1	6	TRUE	FALSE	0	1	1	0	0	0	0	1	1	14	TRUE	TRUE
1187	AgreeStrong	5	1	0	0	0	0	0	0	NA	0	0	0	1	0	0	0	0	0	0	0	0	1	1	0	1	NA	1	6	TRUE	TRUE	0	0	0	0	1	0	0	1	1	14	TRUE	TRUE
1188	AgreeLittle	1	0	0	0	0	0	1	0	1	0	0	0	0	0	0	0	0	0	0	0	0	3	3	0	4	NA	1	5	FALSE	TRUE	0	0	0	0	0	0	0	1	1	12	TRUE	TRUE
1189	AgreeStrong	6	0	1	1	0	1	0	1	1	0	0	0	0	0	0	0	0	0	0	0	1	2	2	1	6	NA	1	5	TRUE	TRUE	0	0	0	1	1	1	2	1	1	12	TRUE	TRUE
1190	AgreeMod	1	0	0	0	0	1	NA	NA	NA	1	0	0	1	0	0	0	0	0	0	0	0	1	1	1	5	NA	1	4	TRUE	FALSE	1	0	0	1	1	0	1	1	1	12	TRUE	TRUE
1191	AgreeStrong	5	0	1	1	0	0	0	1	NA	0	0	0	0	0	0	0	0	0	0	0	0	1	1	0	1	1	0	4	FALSE	TRUE	1	0	1	0	1	1	1	1	1	13	TRUE	TRUE
1192	AgreeStrong	5	1	1	0	1	0	0	1	1	0	1	0	1	0	1	0	0	1	0	0	1	4	4	0	4	0	0	6	FALSE	TRUE	0	0	0	0	0	0	0	1	0	11	TRUE	TRUE
1193	AgreeStrong	5	1	0	0	1	0	0	1	1	0	0	0	1	0	0	0	1	0	0	0	0	1	1	1	7	1	0	5	FALSE	TRUE	0	1	1	0	0	0	0	1	1	12	TRUE	TRUE
1194	AgreeStrong	5	1	1	0	1	0	0	1	NA	0	0	0	1	0	0	0	0	0	0	0	1	1	1	1	7	1	0	4	TRUE	TRUE	1	0	0	0	1	0	0	1	0	10	TRUE	TRUE
1195	AgreeStrong	5	0	1	0	0	0	0	1	NA	1	0	0	0	0	0	0	0	0	0	0	1	1	1	0	1	0	0	2	TRUE	TRUE	0	0	0	0	0	0	0	0	0	8	TRUE	TRUE
1196	AgreeMod	5	1	0	0	0	0	NA	NA	0	1	0	0	1	0	0	0	0	0	0	0	1	5	5	0	1	1	0	5	FALSE	FALSE	1	1	0	0	0	0	0	0	0	5	TRUE	FALSE
1197	AgreeStrong	5	1	0	0	1	1	NA	NA	NA	0	0	0	1	0	0	0	0	1	0	0	0	1	1	0	1	NA	1	6	TRUE	FALSE	1	1	0	0	0	0	0	1	1	12	TRUE	TRUE
1198	AgreeLittle	5	0	1	0	0	0	1	0	1	1	1	1	1	1	1	0	0	1	0	1	0	6	6	0	3	0	0	6	TRUE	TRUE	0	1	0	0	1	0	1	1	0	11	TRUE	TRUE
1199	AgreeMod	1	0	0	0	1	0	0	1	0	1	0	0	1	1	0	0	0	0	0	0	0	3	3	1	5	0	0	5	TRUE	TRUE	0	0	0	0	1	0	1	0	0	9	TRUE	TRUE
1200	AgreeStrong	5	1	0	0	1	0	NA	NA	0	0	0	0	0	0	0	0	1	0	0	0	0	2	2	NA	NA	1	0	5	TRUE	FALSE	1	1	0	0	0	0	0	1	1	12	FALSE	TRUE
1201	NeutralNeg	2	1	0	0	1	0	NA	NA	NA	0	0	0	1	0	0	0	0	0	0	0	0	2	2	1	6	NA	0	4	TRUE	FALSE	1	0	0	0	0	0	0	1	0	10	TRUE	TRUE
1202	AgreeLittle	3	1	0	0	0	0	NA	NA	NA	0	0	0	0	0	0	0	0	0	0	0	0	6	6	0	3	0	0	6	TRUE	FALSE	1	0	0	0	1	0	0	1	1	14	TRUE	TRUE
1203	AgreeStrong	5	0	1	0	0	1	NA	NA	0	0	0	0	0	0	0	0	0	0	0	0	0	3	3	1	6	NA	1	6	TRUE	TRUE	1	1	0	1	1	0	0	1	1	12	TRUE	TRUE
1204	AgreeStrong	5	1	0	0	0	0	NA	NA	NA	1	0	0	0	0	0	0	0	0	0	0	0	2	2	NA	NA	0	0	5	TRUE	FALSE	1	0	0	0	0	0	0	0	0	4	FALSE	TRUE
1205	AgreeMod	1	1	0	0	0	0	1	0	NA	0	0	0	0	0	0	0	0	0	0	0	0	1	1	0	2	0	0	5	TRUE	TRUE	0	0	0	1	0	0	0	0	0	9	TRUE	TRUE
1206	AgreeStrong	5	0	1	0	1	1	0	0	1	0	0	0	1	1	0	0	0	1	0	0	1	2	2	1	7	NA	1	6	FALSE	FALSE	1	0	0	0	0	0	0	1	1	14	TRUE	TRUE
1207	AgreeStrong	5	0	1	0	1	0	0	0	1	0	0	0	1	0	0	0	0	0	0	0	0	2	2	0	3	NA	1	2	TRUE	TRUE	0	0	0	0	0	0	0	0	0	7	TRUE	TRUE
1208	AgreeStrong	1	0	0	0	0	0	NA	NA	0	1	0	0	1	0	0	0	0	0	0	0	1	5	5	1	7	0	0	6	FALSE	TRUE	1	0	0	1	0	0	0	1	0	11	TRUE	FALSE
1209	AgreeStrong	5	0	1	0	1	1	NA	NA	0	1	0	0	1	0	0	0	1	0	0	0	0	3	3	0	2	0	0	3	TRUE	TRUE	1	0	0	1	0	0	0	0	0	7	TRUE	TRUE
1210	AgreeMod	5	0	0	0	1	0	NA	NA	0	0	0	0	0	0	1	0	0	0	0	0	1	1	1	0	3	NA	1	5	FALSE	FALSE	0	0	0	0	1	1	1	0	0	9	TRUE	TRUE
1211	AgreeStrong	1	0	1	0	0	0	1	0	NA	0	0	0	1	0	0	0	0	0	0	0	0	2	2	0	4	NA	1	3	FALSE	TRUE	0	0	0	0	0	0	0	0	0	7	TRUE	FALSE
1212	AgreeStrong	5	1	0	0	0	0	NA	NA	NA	0	0	0	1	0	0	0	0	1	0	0	1	1	1	0	2	NA	1	6	TRUE	TRUE	0	0	0	0	1	0	0	0	0	9	TRUE	TRUE
1213	NeutralNeg	4	1	0	0	0	0	0	1	0	0	0	0	1	0	1	0	0	0	0	0	0	4	4	1	7	NA	1	1	FALSE	FALSE	0	0	1	0	1	0	0	1	1	14	TRUE	FALSE
1214	AgreeStrong	5	0	1	0	0	1	1	0	1	0	0	0	1	0	0	0	0	0	0	0	0	1	1	1	5	NA	1	6	TRUE	TRUE	0	0	0	1	0	0	0	1	1	12	TRUE	TRUE
1215	AgreeMod	5	1	0	0	0	1	NA	NA	0	1	0	1	1	0	0	0	0	1	0	0	1	3	3	0	4	0	0	4	TRUE	TRUE	0	0	0	0	0	0	0	0	0	6	TRUE	TRUE
1216	AgreeLittle	5	0	1	0	0	1	0	1	1	1	1	0	1	0	0	0	0	1	0	0	1	6	6	1	6	0	0	5	TRUE	TRUE	0	0	0	0	1	0	1	1	1	14	TRUE	TRUE
1217	AgreeMod	5	1	0	0	1	1	NA	NA	0	1	0	1	1	1	1	0	0	0	0	0	0	6	6	1	5	0	0	6	TRUE	TRUE	0	0	1	0	1	0	0	1	1	13	TRUE	TRUE
1218	AgreeMod	5	0	1	0	1	1	NA	NA	1	0	0	0	1	0	0	0	0	0	0	0	0	2	2	1	5	0	0	6	FALSE	FALSE	0	0	0	0	0	0	0	1	1	12	TRUE	TRUE
1219	AgreeMod	6	1	0	0	1	0	NA	NA	1	0	0	0	1	0	0	0	0	1	0	0	0	2	2	0	2	NA	1	6	FALSE	TRUE	0	0	0	0	0	0	0	0	0	9	TRUE	TRUE
1220	AgreeStrong	1	0	0	0	0	0	1	0	NA	0	0	0	0	0	0	0	0	1	0	0	1	7	7	1	5	0	0	NA	TRUE	TRUE	0	0	0	0	1	0	0	1	1	14	TRUE	FALSE
1221	AgreeMod	3	1	0	0	1	1	0	0	NA	0	0	0	1	0	0	0	0	0	0	0	0	2	2	0	4	1	0	6	FALSE	TRUE	0	1	0	0	1	0	0	0	0	2	TRUE	FALSE
1222	AgreeStrong	5	0	1	0	1	0	0	0	1	0	1	1	1	0	0	0	0	0	0	0	1	3	3	0	1	NA	1	5	FALSE	FALSE	0	0	0	0	1	0	0	1	0	10	TRUE	TRUE
1223	AgreeStrong	5	1	0	0	0	1	0	1	1	0	0	0	1	0	0	0	0	1	0	0	1	1	1	1	7	1	0	6	TRUE	TRUE	1	1	0	1	1	0	1	1	1	14	TRUE	TRUE
1224	AgreeStrong	5	1	1	0	0	1	NA	NA	0	0	0	0	0	0	0	0	0	1	0	0	0	1	1	0	4	0	0	NA	TRUE	TRUE	0	1	0	0	1	1	1	1	1	14	TRUE	TRUE
1225	AgreeStrong	5	0	1	0	0	0	0	1	1	1	0	0	1	0	0	0	0	0	0	0	1	2	2	0	3	NA	1	NA	TRUE	TRUE	0	0	0	1	1	0	0	1	0	11	TRUE	TRUE
1226	AgreeStrong	5	1	0	1	0	1	0	1	1	0	0	0	0	0	0	0	0	0	0	0	0	1	1	1	7	NA	1	6	FALSE	TRUE	0	0	1	0	1	0	0	1	1	14	TRUE	FALSE
1227	NeutralNeg	5	1	1	0	0	1	0	1	1	1	0	0	1	0	0	0	0	1	0	0	1	2	2	1	6	NA	1	5	TRUE	TRUE	0	0	0	0	0	0	0	0	0	9	TRUE	TRUE
1228	AgreeStrong	5	1	0	0	0	1	NA	NA	NA	0	1	0	1	0	0	0	1	0	0	0	1	2	2	1	7	1	0	6	TRUE	TRUE	1	0	0	0	1	0	2	1	0	11	TRUE	TRUE
1229	AgreeStrong	5	NA	1	0	1	1	0	1	NA	0	0	0	0	0	0	0	0	0	0	0	0	1	1	1	5	NA	1	4	TRUE	FALSE	1	0	0	0	1	1	2	0	0	7	FALSE	TRUE
1230	AgreeStrong	5	0	1	0	0	1	1	0	1	0	0	0	1	0	0	0	0	0	0	0	0	5	5	0	3	NA	1	5	TRUE	TRUE	0	0	0	1	1	0	0	1	1	14	TRUE	TRUE
1231	AgreeStrong	5	0	1	0	1	0	0	0	NA	0	0	1	1	0	0	0	0	1	0	0	1	1	1	0	1	0	0	6	TRUE	TRUE	0	0	0	0	1	0	0	0	0	8	TRUE	TRUE
1232	AgreeStrong	5	1	0	0	0	0	0	1	1	0	0	0	0	0	0	0	0	0	0	0	0	1	1	1	6	0	0	3	TRUE	TRUE	0	0	1	0	1	0	0	1	0	10	TRUE	TRUE
1233	AgreeStrong	5	0	1	0	0	0	1	0	1	1	0	0	1	0	0	0	0	0	0	0	0	6	6	0	3	0	0	6	TRUE	TRUE	0	0	0	0	1	0	0	1	1	14	TRUE	TRUE
1234	AgreeStrong	2	1	0	0	1	0	NA	NA	NA	1	0	0	1	0	1	0	0	0	0	0	0	1	1	0	4	NA	1	5	TRUE	FALSE	0	0	0	0	0	0	0	1	0	11	TRUE	TRUE
1235	AgreeStrong	1	0	0	0	0	0	0	1	0	0	0	0	0	0	0	0	0	1	0	0	1	4	4	1	6	NA	1	NA	TRUE	TRUE	1	0	0	0	1	0	0	1	1	14	TRUE	TRUE
1236	AgreeMod	4	1	0	0	0	1	NA	NA	NA	0	0	0	0	0	0	0	0	0	0	0	0	1	1	0	2	0	0	5	FALSE	TRUE	1	0	0	0	0	0	0	1	0	11	TRUE	FALSE
1237	AgreeStrong	3	1	0	0	0	0	NA	NA	0	0	1	0	1	0	0	0	0	0	0	0	1	1	1	1	7	NA	1	6	TRUE	TRUE	1	0	0	0	1	0	1	1	1	14	TRUE	FALSE
1238	AgreeMod	6	0	0	0	0	0	1	0	0	0	0	0	1	0	0	0	0	1	0	0	0	4	4	0	4	NA	1	6	TRUE	TRUE	0	0	1	1	0	0	0	1	1	14	TRUE	TRUE
1239	AgreeStrong	5	1	0	0	0	1	0	1	NA	1	0	1	1	0	0	0	0	1	0	0	1	7	7	0	2	1	0	6	FALSE	FALSE	0	1	0	0	0	0	0	1	1	12	TRUE	TRUE
1240	AgreeStrong	5	1	0	0	0	0	NA	NA	0	0	0	0	1	0	0	0	0	0	0	0	0	1	1	1	6	0	0	2	FALSE	FALSE	1	0	0	0	1	0	1	1	1	13	TRUE	FALSE
1241	AgreeStrong	5	0	1	0	1	1	NA	NA	1	0	0	0	1	0	1	0	0	1	0	0	1	1	1	0	2	0	0	2	TRUE	TRUE	1	0	0	0	1	1	2	1	0	11	TRUE	TRUE
1242	AgreeStrong	1	0	0	0	0	1	1	0	NA	0	0	0	0	0	0	0	0	0	0	0	0	1	1	1	7	0	0	5	FALSE	TRUE	0	0	0	0	0	0	0	1	0	10	TRUE	TRUE
1243	AgreeMod	5	0	1	0	0	0	0	1	NA	0	0	0	1	0	0	0	0	0	0	0	0	1	1	0	3	0	0	3	TRUE	TRUE	1	0	0	0	1	0	0	1	0	10	FALSE	TRUE
1244	AgreeStrong	5	1	0	0	0	0	NA	NA	NA	0	0	0	1	0	0	0	1	0	0	0	0	1	1	0	1	0	0	4	TRUE	TRUE	1	0	0	0	1	1	3	1	1	12	FALSE	FALSE
1245	AgreeStrong	5	0	1	0	0	0	1	0	1	0	0	0	0	0	0	0	0	0	0	0	0	1	1	0	1	1	0	4	FALSE	TRUE	0	0	1	1	1	0	0	1	1	14	TRUE	TRUE
1246	AgreeMod	5	0	0	0	0	0	1	0	1	0	0	0	1	0	0	0	0	1	0	0	0	4	4	0	4	0	0	5	TRUE	TRUE	1	0	0	0	1	1	1	0	0	9	TRUE	TRUE
1247	AgreeStrong	1	1	0	0	0	1	NA	NA	NA	0	0	0	1	0	0	0	1	0	0	0	1	1	1	1	6	1	0	6	TRUE	FALSE	1	0	1	0	0	0	0	1	1	14	TRUE	TRUE
1248	AgreeMod	5	1	0	0	0	1	0	1	1	1	0	0	1	0	0	0	0	1	0	0	1	NA	NA	0	3	0	0	6	FALSE	TRUE	0	0	1	0	0	0	0	0	0	9	FALSE	TRUE
1249	AgreeStrong	5	0	1	1	0	1	1	0	0	0	0	0	0	0	0	0	0	0	0	0	1	1	1	1	5	NA	1	6	TRUE	TRUE	0	0	0	0	1	1	1	1	0	11	TRUE	TRUE
1250	AgreeStrong	1	1	0	0	0	1	NA	NA	NA	1	0	0	1	0	0	0	0	0	0	0	0	2	2	0	4	0	0	6	TRUE	TRUE	1	0	0	0	1	0	0	1	1	12	TRUE	TRUE
1251	AgreeMod	5	1	0	0	0	1	NA	NA	NA	1	1	1	1	0	0	0	1	0	0	1	1	7	7	1	7	1	0	4	TRUE	FALSE	1	1	0	0	0	0	0	1	1	13	TRUE	TRUE
1252	AgreeStrong	5	1	0	0	0	1	0	1	NA	0	0	0	1	0	0	0	0	0	0	0	1	1	1	0	4	NA	1	6	TRUE	TRUE	0	0	0	0	1	0	0	1	1	12	TRUE	TRUE
1253	AgreeStrong	5	0	1	1	0	1	NA	NA	0	0	0	0	0	0	0	0	0	0	0	0	0	1	1	1	5	1	0	6	FALSE	TRUE	0	1	1	0	0	0	0	1	1	14	TRUE	TRUE
1254	AgreeStrong	5	0	0	0	0	0	0	1	1	1	0	0	1	0	0	0	0	0	0	0	1	3	3	0	3	0	0	6	TRUE	TRUE	0	1	0	0	1	0	1	1	0	10	TRUE	TRUE
1255	AgreeStrong	6	0	1	0	0	1	1	0	1	0	0	0	0	0	1	0	1	0	1	0	0	1	1	1	7	1	0	6	TRUE	TRUE	1	0	0	0	0	0	0	1	1	14	TRUE	TRUE
1256	AgreeStrong	5	1	0	0	0	0	0	1	NA	1	0	0	1	0	0	0	0	0	0	0	0	3	3	1	6	0	0	4	TRUE	TRUE	0	1	0	0	1	0	1	1	0	11	TRUE	TRUE
